# Supplementary material for: Microbial Diversity and Function in Shallow Subsurface Sediment and Oceanic Lithosphere of the Atlantis Massif
Source: mBio. 2021 Aug 3;12(4):e00490-21. doi: 10.1128/mBio.00490-21 (PMC8406227; doi:10.1128/mBio.00490-21)
Supplement: DATA SET S1 [file mbio.00490-21-sd001.xlsx]

## Sheet: CLASSIFICATION_SUMMARY
sample	Consensus Taxonomy	Sanger 16S rRNA classification ( Silva; 0.8)	Silva on pulled SSU SSU finder(0.8)	gtdbtk_classification	checkM_classification	SSU finder classification	MIGA_classification	Silva on pulled MigA SSU (0.8)	estimated_diameter	gc_content	completeness(SCGC_CheckM)	completeness (Miga)	contamination (Miga)
AH-259-A01	Bacteria;Acidobacteria				k__Bacteria;p__Acidobacteria;c__Acidobacteriia;o__Acidobacteriales;c__Solibacteres;o__Solibacterales;f__Solibacteraceae;g__Candidatus_Solibacter;s__Candidatus_Solibacter_usitatus	no SSU regions found	Bacteria;Acidobacteria		0.23	53	10	4	0
AH-259-A02	Bacteria;Acidobacteria;Subgroup 21;	Bacteria;Acidobacteria;Subgroup 21;			k__Bacteria;p__Nitrospirae;c__Nitrospira;o__Nitrospirales;f__Nitrospiraceae;g__Candidatus_Nitrospira;s__Candidatus_Nitrospira_defluvii	no SSU regions found	Bacteria;Acidobacteria		1.61	52	9	9	5
AH-259-A04	Bacteria;Acidobacteria;Subgroup 26;	Bacteria;Acidobacteria;Subgroup 26;		d__Bacteria;p__Acidobacteriota;c__UBA890;o__UBA890;f__UBA890;g__;s__	k__Bacteria;p__Acidobacteria	no SSU regions found	Bacteria;Acidobacteria;		0.34	62	3	25	0
AH-259-A05	Bacteria;Chloroflexi;Dehalococcoidia			d__Bacteria;p__Chloroflexota;c__Dehalococcoidia;o__;f__;g__;s__	k__Bacteria;p__Chloroflexi;c__Dehalococcoidetes;o__Dehalococcoidales;f__Dehalococcoidaceae;g__Dehalococcoides;s__Dehalococcoides_mccartyi	no SSU regions found	Bacteria; Actinobacteria;		1.59	63	15	14	1
AH-259-A06	Bacteria;Acidobacteria;Subgroup 26;	Bacteria;Acidobacteria;Subgroup 26;			NA;unresolved	no SSU regions found	Bacteria;		0.38	60	0	0	0
AH-259-A08	Bacteria;Acidobacteria;				NA;unresolved	no SSU regions found	Bacteria;Acidobacteria; Solibacteres		0.34	60	4	4	0
AH-259-A10	Bacteria;Gemmatimonadetes;Gemmatimonadetes;Gemmatimonadales;Gemmatimonadaceae;uncultured;	Bacteria;Gemmatimonadetes;Gemmatimonadetes;Gemmatimonadales;Gemmatimonadaceae;uncultured;	Bacteria;Gemmatimonadetes;Gemmatimonadetes;Gemmatimonadales;Gemmatimonadaceae;uncultured;		NA;unresolved	k__Bacteria;p__Gemmatimonadetes;c__Gemmatimonadetes_(class);o__Gemmatimonadales;f__?;g__?;s__?	Bacteria;Gemmatimonadetes;Gemmatimonadetes	Bacteria;Gemmatimodetes;Gemmatimodetes;Gemmatimodales;Gemmatimodaceae;uncultured	0.24	63	4	4	0
AH-259-A11	Bacteria;Acidobacteria;				k__Bacteria;p__Acidobacteria;c__Acidobacteriia;o__Acidobacteriales;f__Acidobacteriaceae	no SSU regions found	Bacteria;Acidobacteria; Solibacteres		0.3	61	7	7	0
AH-259-A14	Bacteria;Proteobacteria;Alphaproteobacteria;	Bacteria;Proteobacteria;Alphaproteobacteria;uncultured;			NA;unresolved	no SSU regions found	Bacteria; Proteobacteria; Alphaproteobacteria		0.27	64	0	0	0
AH-259-A15	Bacteria;Acidobacteria;Subgroup 21;	Bacteria;Acidobacteria;Subgroup 21;	Bacteria;Acidobacteria;Subgroup 21;		k__Bacteria;p__Acidobacteria;c__Acidobacteriia;o__Acidobacteriales;f__Acidobacteriaceae	k__Bacteria;p__Acidobacteria;c__Acidobacteria_group_21;o__?;f__?;g__?;s__?	Bacteria;Acidobacteria; Solibacteres	Bacteria;Acidobacteria; Subgroup 21	0.53	52	10	7	0
AH-259-A17	Bacteria; Proteobacteria;				NA;unresolved	no SSU regions found	Bacteria; Proteobacteria; Alphaproteobacteria		0.39	61	0	3	0
AH-259-A18	Bacteria; Proteobacteria;				NA;unresolved	no SSU regions found	Bacteria; Proteobacteria; Alphaproteobacteria		1.44	67	4	4	0
AH-259-A19	Bacteria; Proteobacteria; Alphaproteobacteria;				k__Bacteria;p__Proteobacteria;c__Alphaproteobacteria;o__Rhodospirillales;f__Acetobacteraceae	no SSU regions found	Bacteria; Proteobacteria; Alphaproteobacteria;Rhizobiales		0.42	66	0	12	2
AH-259-A20	Bacteria;Chloroflexi;Dehalococcoidia			d__Bacteria;p__Chloroflexota;c__Dehalococcoidia;o__SM23-28-2;f__SM23-28-2;g__;s__	NA;unresolved	no SSU regions found	Bacteria; Deinococcus-Thermus;Deinococci		0.31	64	0	8	0
AH-259-A21	Bacteria; Proteobacteria; Alphaproteobacteria;				k__Bacteria;p__Proteobacteria;c__Alphaproteobacteria;o__Rhodospirillales;f__Rhodospirillaceae;g__Nisaea;unresolved	no SSU regions found	Bacteria; Proteobacteria; Alphaproteobacteria		0.28	59	5	4	0
AH-259-A23	Bacteria;Marinimicrobia;			d__Bacteria;p__Marinisomatota;c__Marinisomatia;o__Marinisomatales;f__UBA2128;g__;s__	k__Bacteria;p__Deferribacteres;c__Deferribacteres;o__Deferribacterales;f__Caldithrix;g__Caldithrix;s__Caldithrix_abyssi	no SSU regions found	Bacteria;candidate division NC10		0.23	52	12	29	0
AH-259-B02	Bacteria;				NA;unresolved	no SSU regions found	Bacteria;		0.52	63	0	0	0
AH-259-B03	Bacteria;Dadabacteria;			d__Bacteria;p__Dadabacteria;c__UBA1144;o__UBA2774;f__;g__;s__	k__Bacteria;p__Proteobacteria;c__Deltaproteobacteria;o__Deferrisoma;f__Deferrisoma;g__Deferrisoma;s__Deferrisoma_camini	no SSU regions found	Bacteria;candidate division NC10		0.78	39	21	15	2
AH-259-B04	Bacteria;Chloroflexi;Dehalococcoidia			d__Bacteria;p__Chloroflexota;c__Dehalococcoidia;o__SM23-28-2;f__SM23-28-2;g__;s__	k__Bacteria;p__Chloroflexi;c__Dehalococcoidetes;o__Dehalococcoidales;f__Dehalococcoidaceae;g__Dehalococcoides;s__Dehalococcoides_mccartyi	no SSU regions found	Bacteria;Chloroflexi;Caldilineae		0.26	65	20	22	0
AH-259-B05	Bacteria;	Bacteria;			k__Bacteria;unresolved	no SSU regions found	Bacteria;Nitrospirae		0.34	56	10	5	0
AH-259-B06	Bacteria;Proteobacteria;Alphaproteobacteria;	Bacteria;Proteobacteria;Alphaproteobacteria;uncultured;	Bacteria;Proteobacteria;Alphaproteobacteria;uncultured;		k__Bacteria;p__Proteobacteria;c__Alphaproteobacteria;o__Rhodospirillales;f__Rhodospirillaceae;p__;c__;o__;f__;g__;s__	k__Bacteria;p__Proteobacteria;c__Alphaproteobacteria;o__Rhodospirillales;f__Rhodospirillaceae;g__?;s__?	Bacteria; Proteobacteria; Alphaproteobacteria		0.27	63	11
AH-259-B08	Bacteria; Proteobacteria; Alphaproteobacteria				NA;unresolved	no SSU regions found	Bacteria; Proteobacteria; Alphaproteobacteria		0.31	65	0	0	0
AH-259-B09	Bacteria; Proteobacteria;				NA;unresolved	no SSU regions found	Bacteria; Proteobacteria;		0.4	57	0	4	0
AH-259-B11	Bacteria; Actinobacteria;				NA;unresolved	no SSU regions found	Bacteria; Actinobacteria; Actinobacteria		0.38	65	0	0	0
AH-259-B14	Bacteria; Proteobacteria; Alphaproteobacteria				k__Bacteria;p__Proteobacteria;c__Alphaproteobacteria;o__Rhodospirillales;f__Rhodospirillaceae;g__Tistrella;s__Tistrella_mobilis	no SSU regions found	Bacteria; Proteobacteria; Alphaproteobacteria		0.38	65	3	9	0
AH-259-B15	Bacteria;Acidobacteria;Subgroup 21;	Bacteria;Acidobacteria;Subgroup 21;			k__Bacteria;p__Acidobacteria	no SSU regions found	Bacteria;		0.66	52	3	14	0
AH-259-B16	Bacteria; Proteobacteria; Alphaproteobacteria				k__Bacteria;p__Proteobacteria;c__Alphaproteobacteria;o__Rhodospirillales;f__Rhodospirillaceae;g__Dongia;s__	no SSU regions found	Bacteria; Proteobacteria; Alphaproteobacteria		0.41	66	2	4	0
AH-259-B17	Bacteria;Chloroflexi;Dehalococcoidia			d__Bacteria;p__Chloroflexota;c__Dehalococcoidia;o__UBA2985;f__;g__;s__	k__Bacteria;p__Chloroflexi;c__Dehalococcoidetes;o__Dehalococcoidales;f__Dehalococcoidaceae;g__Dehalococcoides;s__Dehalococcoides_mccartyi	no SSUs were classified	Bacteria;Chloroflexi;Caldilineae		0.52	59	17	23	0
AH-259-B18	Bacteria; Chloroflexi;				k__Bacteria;p__Chloroflexi;c__Dehalococcoidetes;o__Dehalococcoidales;f__Dehalococcoidaceae;g__Dehalococcoides;s__Dehalococcoides_mccartyi	no SSU regions found	Bacteria;candidate division NC10		1.43	59	11	7	0
AH-259-B19	Bacteria;Proteobacteria;Alphaproteobacteria;	Bacteria;Proteobacteria;Alphaproteobacteria;uncultured;	Bacteria;Proteobacteria;Alphaproteobacteria;uncultured;		NA;unresolved	k__Bacteria;p__Proteobacteria;c__Alphaproteobacteria;o__Rhodospirillales;f__Rhodospirillaceae;g__?;s__?	Bacteria; Proteobacteria;		0.35	62	0	1	0
AH-259-B21	Bacteria; Proteobacteria; Alphaproteobacteria				k__Bacteria;p__Proteobacteria;c__Alphaproteobacteria;o__Magnetococcales;f__Magnetococcaceae;g__Magnetococcus;s__	no SSU regions found	Bacteria; Proteobacteria; Alphaproteobacteria		0.3	64	3	6	0
AH-259-B22	Bacteria;Chloroflexi;Dehalococcoidia;S085;	Bacteria;Chloroflexi;Dehalococcoidia;S085;	Bacteria;Chloroflexi;Dehalococcoidia;S085;	d__Bacteria;p__Chloroflexota;c__Dehalococcoidia;o__SM23-28-2;f__SM23-28-2;g__;s__	k__Bacteria;p__Chloroflexi;c__Dehalococcoidetes;o__Dehalococcoidales;f__Dehalococcoidaceae;g__Dehalococcoides;s__Dehalococcoides_mccartyi	k__Bacteria;p__Chloroflexi;c__S085;o__?;f__?;g__?;s__?	Bacteria;Actinobacteria;Rubrobacteria	Bacteria;Chloroflexi;Dehalococcoidia;S085	0.28	63	21	25	0
AH-259-B23	Bacteria; Chloroflexi;				k__Bacteria;p__Chloroflexi;c__Dehalococcoidetes;o__Dehalococcoidales;f__Dehalococcoidaceae;g__Dehalococcoides;s__Dehalococcoides_mccartyi	no SSU regions found	Bacteria; Actinobacteria; Actinobacteria		0.47	65	4	9	0
AH-259-C02	Bacteria; Actinobacteria;				NA;unresolved	no SSU regions found	Bacteria; Actinobacteria; Actinobacteria		1.67	64	0	5	0
AH-259-C03	Bacteria; Proteobacteria;				NA;unresolved	no SSU regions found	Bacteria; Proteobacteria;		0.32	59	8	4	0
AH-259-C05	Bacteria; Chloroflexi;				k__Bacteria;p__Chloroflexi;c__Dehalococcoidetes;c__;o__;f__;g__;s__	no SSUs were classified	Bacteria;Proteobacteria		2.34	63	5	4	0
AH-259-C06	Bacteria;Proteobacteria;Alphaproteobacteria;			d__Bacteria;p__Proteobacteria;c__Alphaproteobacteria;o__UBA11136;f__UBA11136;g__UBA11136;s__	k__Bacteria;p__Proteobacteria;c__Alphaproteobacteria;o__Rhodospirillales;f__Rhodospirillaceae;p__;c__;o__;f__;g__;s__	no SSU regions found	Bacteria; Proteobacteria; Alphaproteobacteria		0.28	60	17	18	0
AH-259-C07	Bacteria				NA;unresolved	no SSU regions found	Bacteria		0.36	61	0	0	0
AH-259-C08	Bacteria;Chloroflexi;JG30-KF-CM66;	Bacteria;Chloroflexi;JG30-KF-CM66;			k__Bacteria;p__Chloroflexi;c__Chloroflexi;o__Chloroflexales;f__Chloroflexaceae	no SSU regions found	Bacteria; Actinobacteria;		1.97	65	3	5	0
AH-259-C09	Bacteria;Proteobacteria;Alphaproteobacteria;	Bacteria;Proteobacteria;Alphaproteobacteria;			k__Bacteria;p__Proteobacteria;c__Alphaproteobacteria;o__Rhodospirillales;f__Rhodospirillaceae;g__Dongia;s__	no SSUs were classified	Bacteria; Proteobacteria; Alphaproteobacteria		0.27	63	5	5	0
AH-259-C13	Bacteria; Proteobacteria; Deltaproteobacteria				k__Bacteria;p__Proteobacteria;c__Deltaproteobacteria;o__Syntrophobacterales;f__Syntrophaceae;g__Desulfomonile;s__Desulfomonile_tiedjei	no SSU regions found	Bacteria; Proteobacteria; Deltaproteobacteria		1.19	57	14	7	0
AH-259-C14	Bacteria;	Bacteria;	Bacteria;		NA;unresolved	k__Bacteria;p__Nitrospinae;c__MD2896-B214;o__?;f__?;g__?;s__?	Bacteria;candidate division NC10	Bacteria;	0.37	57	4	3	0
AH-259-C15	Bacteria;Chloroflexi;Dehalococcoidia			d__Bacteria;p__Chloroflexota;c__Dehalococcoidia;o__SM23-28-2;f__SM23-28-2;g__;s__	k__Bacteria;p__Chloroflexi;c__Dehalococcoidetes;o__Dehalococcoidales;f__Dehalococcoidaceae;g__Dehalococcoides;s__Dehalococcoides_mccartyi	no SSU regions found	Bacteria; Actinobacteria; Actinobacteria		0.36	65	21	33	0
AH-259-C16	Bacteria;Proteobacteria;Alphaproteobacteria;	Bacteria;Proteobacteria;Alphaproteobacteria;uncultured;	Bacteria;Proteobacteria;Alphaproteobacteria;uncultured;	d__Bacteria;p__Proteobacteria;c__Alphaproteobacteria;o__Defluviicoccales;f__;g__;s__	k__Bacteria;p__Proteobacteria;c__Alphaproteobacteria;o__Rhodospirillales;f__Rhodospirillaceae;p__;c__;o__;f__;g__;s__	k__Bacteria;p__Proteobacteria;c__Alphaproteobacteria;o__Rhodospirillales;f__Rhodospirillaceae;g__?;s__?	Bacteria; Proteobacteria; Alphaproteobacteria	Bacteria; Proteobacteria; Alphaproteobacteria; uncultured;	1.35	63	9	13	0
AH-259-C17	Bacteria; Actinobacteria;				NA;unresolved	no SSU regions found	Bacteria; Actinobacteria;		2.34	66	4	9	0
AH-259-C20	Bacteria; Actinobacteria;				NA;unresolved	no SSU regions found	Bacteria; Actinobacteria;Nitriliruptoria		0.43	65	4	5	0
AH-259-C21	Bacteria; Chloroflexi;				k__Bacteria;p__Chloroflexi;c__Dehalococcoidetes;o__Dehalococcoidales;f__Dehalococcoidaceae;g__Dehalococcoides;s__Dehalococcoides_mccartyi	no SSU regions found	Bacteria; Actinobacteria;		0.83	64	7	4	0
AH-259-D03	unresolved				NA;unresolved	no SSU regions found			0.36	56	0
AH-259-D04	Bacteria;Chloroflexi;Dehalococcoidia			d__Bacteria;p__Chloroflexota;c__Dehalococcoidia;o__SM23-28-2;f__SM23-28-2;g__;s__	k__Bacteria;p__Chloroflexi;c__Dehalococcoidetes;o__Dehalococcoidales;f__Dehalococcoidaceae;g__Dehalococcoides;s__Dehalococcoides_mccartyi	no SSU regions found	Bacteria; Actinobacteria;		0.3	64	18	10	0
AH-259-D05	Bacteria;Acidobacteria;Subgroup 21;	Bacteria;Acidobacteria;Subgroup 21;			k__Bacteria;p__Acidobacteria;c__Acidobacteriia;o__Acidobacteriales;f__Acidobacteriaceae	no SSU regions found	Bacteria;Acidobacteria		0.82	51	9	8	0
AH-259-D06	Bacteria;Proteobacteria;Alphaproteobacteria;			d__Bacteria;p__Proteobacteria;c__Alphaproteobacteria;o__UBA11136;f__UBA11136;g__;s__	k__Bacteria;p__Proteobacteria;c__Alphaproteobacteria;o__Rhodospirillales;f__Rhodospirillaceae;p__;c__;o__;f__;g__;s__	no SSU regions found	Bacteria;Proteobacteria;Alphaproteobacteria;		0.25	64	22	11	0
AH-259-D07	Bacteria;Chloroflexi;Dehalococcoidia;S085;	Bacteria;Chloroflexi;Dehalococcoidia;S085;			k__Bacteria;p__Chloroflexi;c__Dehalococcoidetes;o__Dehalococcoidales;f__Dehalococcoidaceae;g__Dehalococcoides;s__Dehalococcoides_mccartyi	no SSUs were classified	Bacteria;Proteobacteria;		1.88	64	10	7	0
AH-259-D08	Bacteria;				k__Archaea;p__Euryarchaeota;c__Thermococci;o__Thermococcales;f__Thermococcaceae	no SSU regions found	Bacteria;		0.56	38	2	1	0
AH-259-D09	Bacteria;Acidobacteria;Subgroup 21;	Bacteria;Acidobacteria;Subgroup 21;			k__Bacteria;p__Firmicutes;c__Bacilli;o__Bacillales_6;f__Alicyclobacillaceae;g__Alicyclobacillus;o__Bacillales;s__Alicyclobacillus_macrosporangiidus	no SSU regions found	Bacteria;Acidobacteria; Solibacteres		0.55	52	5	7	0
AH-259-D10	Bacteria;Proteobacteria;Alphaproteobacteria;	Bacteria;Proteobacteria;Alphaproteobacteria;			k__Bacteria;p__Proteobacteria;c__Alphaproteobacteria;o__Rhodospirillales;o__Geminicoccus;f__Geminicoccus;g__Geminicoccus;s__Geminicoccus_roseus	no SSU regions found	Bacteria;Proteobacteria;Alphaproteobacteria;		0.22	64	10	5	0
AH-259-D11	Bacteria;Gemmatimonadetes;Gemmatimonadetes;Gemmatimonadales;Gemmatimonadaceae;uncultured;	Bacteria;Gemmatimonadetes;Gemmatimonadetes;Gemmatimonadales;Gemmatimonadaceae;uncultured;	Bacteria;Gemmatimonadetes;Gemmatimonadetes;Gemmatimonadales;Gemmatimonadaceae;uncultured;	d__Bacteria;p__Gemmatimonadota;c__Gemmatimonadetes;o__Gemmatimonadales;f__GWC2-71-9;g__;s__	k__Bacteria;p__Gemmatimonadetes;c__Gemmatimonadetes;o__Gemmatimonadales;f__Gemmatimonadaceae;g__Gemmatimonas;s__Gemmatimonas_aurantiaca	k__Bacteria;p__Gemmatimonadetes;c__Gemmatimonadetes_(class);o__Gemmatimonadales;f__?;g__?;s__?	Bacteria; Gemmatimonadetes;Gemmatimonadetes	Bacteria;Gemmatimodetes;Gemmatimodetes;Gemmatimodales;Gemmatimodaceae;uncultured;	0.26	63	17	9	0
AH-259-D13	Bacteria;Proteobacteria;Alphaproteobacteria;	Bacteria;Proteobacteria;Alphaproteobacteria;	Bacteria;Proteobacteria;Alphaproteobacteria;		NA;unresolved	k__Bacteria;p__Proteobacteria;c__Alphaproteobacteria;o__Rhodospirillales;f__?;g__?;s__?	Bacteria;Proteobacteria;Alphaproteobacteria;	Bacteria;Proteobacteria;Alphaproteobacteria;	0.34	65	0	5	0
AH-259-D14	Bacteria;				NA;unresolved	no SSU regions found	Bacteria;		0.62	59	0	0	0
AH-259-D15	Bacteria;Nitrospirae;Nitrospira;Nitrospirales;Nitrospiraceae;Nitrospira;	Bacteria;Nitrospirae;Nitrospira;Nitrospirales;Nitrospiraceae;Nitrospira;	Bacteria;Nitrospirae;Nitrospira;Nitrospirales;Nitrospiraceae;Nitrospira;		NA;unresolved	k__Bacteria;p__Nitrospirae;c__Nitrospira;o__Nitrospirales;f__Nitrospiraceae;g__Nitrospira_(Nitrospiraceae);s__?	Bacteria ;Nitrospirae;Nitrospira ;Nitrospirales; Nitrospiraceae;		0.38	58	4	5	0
AH-259-D16	Bacteria;Chloroflexi;Dehalococcoidia			d__Bacteria;p__Chloroflexota;c__Dehalococcoidia;o__SM23-28-2;f__SM23-28-2;g__;s__	k__Bacteria;p__Chloroflexi;c__Dehalococcoidetes;o__Dehalococcoidales;f__Dehalococcoidaceae;g__Dehalococcoides;s__Dehalococcoides_mccartyi	no SSU regions found	Bacteria; Proteobacteria;Deltaproteobacteria		1.42	64	14	13	0
AH-259-D17	Bacteria;Proteobacteria;Alphaproteobacteria;			d__Bacteria;p__Proteobacteria;c__Alphaproteobacteria;o__UBA828;f__;g__;s__	k__Bacteria;p__Proteobacteria;c__Alphaproteobacteria;o__Rhodospirillales;o__Geminicoccus;f__Geminicoccus;g__Geminicoccus;s__Geminicoccus_roseus	no SSU regions found	Bacteria;Proteobacteria;Alphaproteobacteria;		1.4	65	19	13	1
AH-259-D18	Bacteria;Proteobacteria;Alphaproteobacteria;	Bacteria;Proteobacteria;Alphaproteobacteria;uncultured;	Bacteria;Proteobacteria;Alphaproteobacteria;uncultured;		NA;unresolved	k__Bacteria;p__Proteobacteria;c__Alphaproteobacteria;o__Rhodospirillales;f__Rhodospirillaceae;g__?;s__?	Bacteria;Proteobacteria;Alphaproteobacteria;	Bacteria;Proteobacteria;Alphaproteobacteria; uncultured	0.41	62	0	2	0
AH-259-D20	Bacteria;				NA;unresolved	no SSU regions found	Bacteria;		0.49	61	0	1	0
AH-259-D22	Bacteria;Armatimonadetes;				k__Bacteria;p__Armatimonadetes;c__Chthonomonadetes;o__Chthonomonadales;f__Chthonomonadaceae;g__Chthonomonas;s__Chthonomonas_calidirosea	no SSU regions found	Bacteria; Actinobacteria;		0.36	66	2	1	0
AH-259-D23	Bacteria; Chloroflexi;				k__Bacteria;p__Chloroflexi;c__Dehalococcoidetes;o__Dehalococcoidales;f__Dehalococcoidaceae;g__Dehalococcoides;s__Dehalococcoides_mccartyi	no SSU regions found	Bacteria;Deinococcus-Thermus;Deinococci		0.83	66	12	8	0
AH-259-E03	Bacteria;Marinimicrobia (SAR406 clade);	Bacteria;Marinimicrobia (SAR406 clade);			NA;unresolved	no SSU regions found	Bacteria;		0.34	49	4	5	0
AH-259-E04	Bacteria; Actinobacteria;				NA;unresolved	no SSU regions found	Bacteria; Actinobacteria;		0.28	66	0	5	0
AH-259-E05	Bacteria;Marinimicrobia;			d__Bacteria;p__Marinisomatota;c__Marinisomatia;o__Marinisomatales;f__;g__;s__	k__Bacteria;p__Deferribacteres;c__Deferribacteres;o__Deferribacterales;f__Caldithrix;g__Caldithrix;s__Caldithrix_abyssi	no SSU regions found	Bacteria;Proteobacteria;		3.97	48	10	27	0
AH-259-E07	Bacteria;Acidobacteria;Subgroup 26;	Bacteria;Acidobacteria;Subgroup 26;			NA;unresolved	no SSU regions found	Bacteria;		0.47	62	0	1	0
AH-259-E08	Bacteria;candidate division NC10				NA;unresolved	no SSU regions found	Bacteria;candidate division NC10		2.15	52	0	0	0
AH-259-E09	Bacteria;Proteobacteria;Alphaproteobacteria;			d__Bacteria;p__Proteobacteria;c__Alphaproteobacteria;o__UBA828;f__;g__;s__	k__Bacteria;p__Proteobacteria;c__Alphaproteobacteria;o__Rhodospirillales;o__Geminicoccus;f__Geminicoccus;g__Geminicoccus;s__Geminicoccus_roseus	no SSU regions found	Bacteria;Proteobacteria;Alphaproteobacteria;		0.26	64	8	10	0
AH-259-E11	Bacteria; Actinobacteria;				NA;unresolved	no SSUs were classified	Bacteria; Actinobacteria;		2.65	65	0	4	0
AH-259-E13	Bacteria;Marinimicrobia (SAR406 clade);	Bacteria;Marinimicrobia (SAR406 clade);			k__Bacteria;p__Deferribacteres;c__Deferribacteres;o__Deferribacterales;f__Caldithrix;g__Caldithrix;s__Caldithrix_abyssi	no SSUs were classified	Bacteria;		0.3	48	5	5	0
AH-259-E14	Bacteria;Acidobacteria;Subgroup 6;	Bacteria;Acidobacteria;Subgroup 6;			NA;unresolved	no SSU regions found	Bacteria;		0.65	64	0	0	0
AH-259-E15	Bacteria;Nitrospirae;Nitrospira;Nitrospirales;Nitrospiraceae;Nitrospira;		Bacteria;Nitrospirae;Nitrospira;Nitrospirales;Nitrospiraceae;Nitrospira;		k__Bacteria;p__Nitrospirae;c__Nitrospira;o__Nitrospirales;f__Nitrospiraceae;g__Candidatus_Nitrospira;s__Candidatus_Nitrospira_defluvii	k__Bacteria;p__Nitrospirae;c__Nitrospira;o__Nitrospirales;f__Nitrospiraceae;g__Nitrospira_(Nitrospiraceae);s__?	Bacteria ;Nitrospirae;Nitrospira ;Nitrospirales;	Bacteria ;Nitrospirae;Nitrospira ;Nitrospirales; Nitrospiraceae; Nitrospira	0.41	58	11	6	0
AH-259-E17	Bacteria;Proteobacteria;Alphaproteobacteria;	Bacteria;Proteobacteria;Alphaproteobacteria;uncultured;	Bacteria;Proteobacteria;Alphaproteobacteria;uncultured;		k__Bacteria;p__Proteobacteria;c__Alphaproteobacteria;o__Rhodospirillales;f__Rhodospirillaceae;p__;c__;o__;f__;g__;s__	k__Bacteria;p__Proteobacteria;c__Alphaproteobacteria;o__Rhodospirillales;f__Rhodospirillaceae;g__?;s__?	Bacteria;Proteobacteria;Alphaproteobacteria;	Bacteria;Proteobacteria;Alphaproteobacteria; uncultured	0.4	63	3	2	0
AH-259-E18	Bacteria; Actinobacteria;				NA;unresolved	no SSU regions found	Bacteria; Actinobacteria; Actinobacteria		0.6	64	0	2	0
AH-259-E19	Bacteria;		Bacteria;	d__Bacteria;p__Nitrospinota;c__UBA8248;o__;f__;g__;s__	k__Bacteria;p__Nitrospinae;c__Nitrospinia;o__Nitrospinales;f__Nitrospinaceae;g__Nitrospina;s__Nitrospina_gracilis	k__Bacteria;p__Nitrospinae;c__MD2896-B214;o__?;f__?;g__?;s__?	Bacteria;candidate division NC10	Bacteria;	0.31	58	14	25	0
AH-259-E20	Bacteria;Acidobacteria;Subgroup 21;	Bacteria;Acidobacteria;Subgroup 21;	Bacteria;Acidobacteria;Subgroup 21;		NA;unresolved	k__Bacteria;p__Acidobacteria;c__Acidobacteria_group_21;o__?;f__?;g__?;s__?	Bacteria;	Bacteria;Acidobacteria; Subgroup 21;	3.15	53	0	3	0
AH-259-E21	Bacteria;Proteobacteria;Alphaproteobacteria;		Bacteria;Proteobacteria;Alphaproteobacteria;		NA;unresolved	k__Bacteria;p__Proteobacteria;c__Alphaproteobacteria;o__Rhodospirillales;f__?;g__?;s__?	Bacteria;Proteobacteria;Alphaproteobacteria;		0.27	65	0	0	0
AH-259-E22	Bacteria;Proteobacteria;				NA;unresolved	no SSU regions found	Bacteria;Proteobacteria;Alphaproteobacteria;		0.24	59	4	6	0
AH-259-E23	Bacteria;Acidobacteria;				NA;unresolved	no SSU regions found	Bacteria;Acidobacteria; Solibacteres		0.45	60	0	4	0
AH-259-F02	Bacteria;Proteobacteria;				NA;unresolved	no SSUs were classified	Bacteria;Proteobacteria;Alphaproteobacteria;		0.35	62	0	5	0
AH-259-F03	Bacteria;				NA;unresolved	no SSU regions found	Bacteria;		0.41	61	0	1	0
AH-259-F04	Bacteria;Chloroflexi;Dehalococcoidia			d__Bacteria;p__Chloroflexota;c__Dehalococcoidia;o__SM23-28-2;f__SM23-28-2;g__;s__	NA;unresolved	no SSU regions found	Bacteria;Actinobacteria;Rubrobacteria;		0.35	64	4	10	0
AH-259-F05	Bacteria;Proteobacteria;Gammaproteobacteria;Oceanospirillales;Halomonadaceae;Halomonas;	Bacteria;Proteobacteria;Gammaproteobacteria;Oceanospirillales;Halomonadaceae;Halomonas;	Bacteria;Proteobacteria;Gammaproteobacteria;Oceanospirillales;Halomonadaceae;Halomonas;		NA;unresolved	k__Bacteria;p__Proteobacteria;c__Gammaproteobacteria;o__Oceanospirillales;f__Halomonadaceae;g__Halomonas;s__?	Bacteria; Proteobacteria;Gammaproteobacteria;Oceanospirillales;Halomonadaceae;Halomonas; Halomonas sp. KO116	Bacteria; Proteobacteria;Gammaproteobacteria;Oceanospirillales;Halomodaceae;Halomonass;	1.34	53	0	5	0
AH-259-F07	Bacteria;Gemmatimonadetes				k__Bacteria;p__Gemmatimonadetes;c__Gemmatimonadetes;o__Gemmatimonadales;f__Gemmatimonadaceae;g__Gemmatimonas;s__Gemmatimonas_aurantiaca	no SSU regions found	Bacteria;Acidobacteria; Acidobacteria subdivision 6		0.28	58	2	5	0
AH-259-F08	unresolved				NA;unresolved	no SSU regions found			1.49	62	0
AH-259-F11	Bacteria;Proteobacteria;				NA;unresolved	no SSU regions found	Bacteria;Proteobacteria;Alphaproteobacteria;		0.35	62	13	6	0
AH-259-F13	Bacteria;Acidobacteria;Subgroup 26;	Bacteria;Acidobacteria;Subgroup 26;			NA;unresolved	no SSU regions found	Bacteria; Actinobacteria;		0.49	61	0	0	0
AH-259-F14	unresolved				NA;unresolved	no SSU regions found			0.66	51	0
AH-259-F16	Bacteria;				NA;unresolved	no SSU regions found	Bacteria;		0.22	48	0	5	0
AH-259-F18	Bacteria;Marinimicrobia (SAR406 clade);	Bacteria;Marinimicrobia (SAR406 clade);			NA;unresolved	no SSU regions found	Bacteria;		0.3	48	4	7	0
AH-259-F19	Bacteria;Acidobacteria;			d__Bacteria;p__Acidobacteriota;c__Acidobacteriae;o__UBA7540;f__;g__;s__	k__Bacteria;p__Acidobacteria;c__Acidobacteriia;o__Acidobacteriales;f__Acidobacteriaceae	no SSU regions found	Bacteria;Acidobacteria; Solibacteres		1.48	57	12	22	0
AH-259-F20	Bacteria;	Bacteria;	Bacteria;		NA;unresolved	k__Bacteria;p__Nitrospinae;c__MD2896-B214;o__?;f__?;g__?;s__?	Bacteria;candidate division NC10		0.43	57	4	4	0
AH-259-F21	Bacteria;Nitrospirae;Nitrospira;Nitrospirales;Nitrospiraceae;Nitrospira;	Bacteria;Nitrospirae;Nitrospira;Nitrospirales;Nitrospiraceae;Nitrospira;			NA;unresolved	no SSU regions found	Bacteria;		0.44	58	0	2	0
AH-259-F22	Bacteria;Proteobacteria;Alphaproteobacteria;	Bacteria;Proteobacteria;Alphaproteobacteria;uncultured;	Bacteria;Proteobacteria;Alphaproteobacteria;uncultured;		k__Bacteria;p__Proteobacteria;c__Alphaproteobacteria;o__Rhodospirillales;unresolved	k__Bacteria;p__Proteobacteria;c__Alphaproteobacteria;o__Rhodospirillales;f__?;g__?;s__?	Bacteria;Proteobacteria;Alphaproteobacteria;	Bacteria;Proteobacteria;Alphaproteobacteria; uncultured	0.29	64	6	5	0
AH-259-G02	Bacteria;		Bacteria;		NA;unresolved	k__Bacteria;p__Nitrospinae;c__MD2896-B214;o__?;f__?;g__?;s__?	Bacteria;candidate division NC10	Bacteria;	0.36	57	0	3	1
AH-259-G03	Bacteria;Proteobacteria;				NA;unresolved	no SSU regions found	Bacteria;Proteobacteria;Alphaproteobacteria;		0.37	63	0
AH-259-G04	Bacteria;				NA;unresolved	no SSU regions found	Bacteria;		0.49	61	0	1	0
AH-259-G06	unresolved				NA;unresolved	no SSU regions found			0.51	60	0
AH-259-G07	Bacteria;Acidobacteria;Subgroup 21;	Bacteria;Acidobacteria;Subgroup 21;			NA;unresolved	no SSU regions found	Bacteria;Acidobacteria;		0.47	52	0	2	0
AH-259-G08	Bacteria;				NA;unresolved	no SSU regions found	Bacteria;		0.4	61	0	0	0
AH-259-G09	unresolved				NA;unresolved	no SSU regions found			0.56	52	0
AH-259-G10	Bacteria;Acidobacteria;Subgroup 21;	Bacteria;Acidobacteria;Subgroup 21;			k__Bacteria;p__Verrucomicrobia	no SSU regions found	Bacteria;		0.56	54	9	3	0
AH-259-G11	Bacteria; Acidobacteria;				k__Bacteria;p__Acidobacteria;c__Acidobacteriia;o__Acidobacteriales;f__Acidobacteriaceae	no SSU regions found	Bacteria;		0.38	60	4	5	0
AH-259-G15	Bacteria;Proteobacteria;Gammaproteobacteria;Alteromonadales;Alteromonadaceae;Alteromonas;	Bacteria;Proteobacteria;Gammaproteobacteria;Alteromonadales;Alteromonadaceae;Alteromonas;	Bacteria;Proteobacteria;Gammaproteobacteria;Alteromonadales;Alteromonadaceae;Alteromonas;		k__Bacteria;p__Proteobacteria;c__Gammaproteobacteria;o__Alteromonadales;f__Alteromonadaceae;g__Alteromonas;s__Alteromonas_taeanensis	k__Bacteria;p__Proteobacteria;c__Gammaproteobacteria;o__Alteromonadales;f__Alteromonadaceae;g__Alteromonas;s__?	Bacteria;Proteobacteria ; Gammaproteobacteria ; Alteromonadales;Alteromonadaceae ;Alteromonas; Alteromonas naphthalenivorans	Bacteria;Proteobacteria ; Gammaproteobacteria ; Alteromodales;Alteromodaceae ;Alteromos;	1.6	43	3	10	0
AH-259-G16	Bacteria;Gemmatimonadetes;Gemmatimonadetes;			d__Bacteria;p__Gemmatimonadota;c__Gemmatimonadetes;o__Gemmatimonadales;f__GWC2-71-9;g__;s__	k__Bacteria;p__Gemmatimonadetes;c__Gemmatimonadetes;o__Gemmatimonadales;f__Gemmatimonadaceae;g__Gemmatimonas;s__Gemmatimonas_aurantiaca	no SSU regions found	Bacteria;Actinobacteria;Rubrobacteria;		0.33	63	9	19	0
AH-259-G19	unresolved				NA;unresolved	no SSU regions found			0.36	63	0
AH-259-G20	unresolved				NA;unresolved	no SSUs were classified			0.35	62	0	5
AH-259-G21	Bacteria;Acidobacteria;Subgroup 26;	Bacteria;Acidobacteria;Subgroup 26;			NA;unresolved	no SSU regions found	Bacteria;		0.48	62	0	0	0
AH-259-G22	Bacteria;Proteobacteria;				NA;unresolved	no SSU regions found	Bacteria;Proteobacteria;Alphaproteobacteria;		0.33	64	0	3
AH-259-G23	Bacteria;Nitrospirae;				k__Bacteria;p__Nitrospirae;c__Nitrospira;o__Nitrospirales;f__Nitrospiraceae;g__Candidatus_Nitrospira;s__Candidatus_Nitrospira_defluvii	no SSU regions found	Bacteria;Acidobacteria;		0.43	53	5	6	0
AH-259-H01	10 CELLS SORTED
AH-259-H12	11 CELLS SORTED
AH-259-H24	12 CELLS SORTED
AH-259-I04	unresolved				NA;unresolved	no SSU regions found			0.13	57	0
AH-259-I05	Bacteria;Proteobacteria;				NA;unresolved	no SSU regions found	Bacteria;Proteobacteria;Alphaproteobacteria;		0.29	64	0	0	0
AH-259-I09	Bacteria;Proteobacteria;Alphaproteobacteria;	Bacteria;Proteobacteria;Alphaproteobacteria;uncultured;	Bacteria;Proteobacteria;Alphaproteobacteria;uncultured;		NA;unresolved	k__Bacteria;p__Proteobacteria;c__Alphaproteobacteria;o__Rhodospirillales;f__Rhodospirillaceae;g__?;s__?	Bacteria;Proteobacteria;Alphaproteobacteria;	Bacteria;Proteobacteria;Alphaproteobacteria; uncultured	1.09	64	0	2	0
AH-259-I10	Bacteria;Proteobacteria;Alphaproteobacteria;				k__Bacteria;p__Proteobacteria;c__Alphaproteobacteria;o__Rhodospirillales	no SSU regions found	Bacteria;Proteobacteria;Alphaproteobacteria;		0.26	60	7	11
AH-259-I11	Bacteria;Proteobacteria				NA;unresolved	no SSU regions found	Bacteria;Proteobacteria		0.78	57	0	0	0
AH-259-I13	Bacteria;Proteobacteria;				NA;unresolved	no SSU regions found	Bacteria;Proteobacteria;Alphaproteobacteria;		0.32	62	0	1
AH-259-I14	Bacteria;Proteobacteria;				NA;unresolved	no SSU regions found	Bacteria;Proteobacteria;Alphaproteobacteria;		0.34	63	0	0	0
AH-259-I16	Bacteria;Chloroflexi;				k__Bacteria;p__Chloroflexi;c__Dehalococcoidetes;o__Dehalococcoidales;f__Dehalococcoidaceae;g__Dehalococcoides;s__Dehalococcoides_mccartyi	no SSU regions found	Bacteria;Chloroflexi;Caldilineae		1.56	66	8	14	0
AH-259-I17	Bacteria;Acidobacteria;			d__Bacteria;p__Acidobacteriota;c__;o__;f__;g__;s__	k__Bacteria;p__Acidobacteria	no SSU regions found	Bacteria;Acidobacteria; Solibacteres		0.42	53	7	23
AH-259-I18	Bacteria;				k__Bacteria;p__Chloroflexi;unresolved	no SSU regions found	Bacteria; Actinobacteria;Thermoleophilia		2.17	66	6	4	0
AH-259-I19	Bacteria;Proteobacteria				NA;unresolved	no SSU regions found	Bacteria;Proteobacteria		0.44	59	0	0	0
AH-259-I20	unresolved				NA;unresolved	no SSU regions found			1.16	53	0
AH-259-I21	Bacteria;	Bacteria;		d__Bacteria;p__Nitrospinota;c__2-12-FULL-45-22;o__;f__;g__;s__	k__Bacteria;p__Nitrospinae;c__Nitrospinia;o__Nitrospinales;f__Nitrospinaceae;g__Nitrospina;s__Nitrospina_gracilis	no SSU regions found	Bacteria;candidate division NC10		0.37	58	14	12	1
AH-259-I22	Archaea;Crenarchaeota;Nitrososphaeria;JdFR-13;			d__Archaea;p__Crenarchaeota;c__Nitrososphaeria;o__JdFR-13;f__;g__;s__	k__Archaea;p__Candidatus_Caldiarchaeum;c__Candidatus_Caldiarchaeum;o__Candidatus_Caldiarchaeum;f__Candidatus_Caldiarchaeum;g__Candidatus_Caldiarchaeum;s__Candidatus_Caldiarchaeum_subterraneum	no SSU regions found	Archaea;Thaumarchaeota		0.28	55	23
AH-259-I23	Bacteria;Proteobacteria				NA;unresolved	no SSU regions found	Bacteria;Proteobacteria		0.33	62	0	1	0
AH-259-J02	Bacteria;Chloroflexi;JG30-KF-CM66;	Bacteria;Chloroflexi;JG30-KF-CM66;		d__Bacteria;p__Chloroflexota;c__Dehalococcoidia;o__SM23-28-2;f__RBG-16-68-14;g__RBG-16-68-14;s__	k__Bacteria;p__Chloroflexi;c__Dehalococcoidetes;o__Dehalococcoidales;f__Dehalococcoidaceae;g__Dehalococcoides;s__Dehalococcoides_mccartyi	no SSU regions found	Bacteria; Actinobacteria; Actinobacteria		0.45	65	17	27	7
AH-259-J03	Bacteria;				NA;unresolved	no SSU regions found	Bacteria;		0.41	62	0	0	0
AH-259-J05	Bacteria;Gemmatimonadetes;Gemmatimonadetes;Gemmatimonadales;Gemmatimonadaceae;uncultured;	Bacteria;Gemmatimonadetes;Gemmatimonadetes;Gemmatimonadales;Gemmatimonadaceae;uncultured;		d__Bacteria;p__Gemmatimonadota;c__Gemmatimonadetes;o__Gemmatimonadales;f__GWC2-71-9;g__;s__	k__Bacteria;p__Gemmatimonadetes;c__Gemmatimonadetes;o__Gemmatimonadales;f__Gemmatimonadaceae;g__Gemmatimonas;s__Gemmatimonas_aurantiaca	no SSUs were classified	Bacteria; Actinobacteria; Actinobacteria		0.39	63	16	38	0
AH-259-J07	Bacteria;Chloroflexi;Dehalococcoidia;S085;	Bacteria;Chloroflexi;Dehalococcoidia;S085;			NA;unresolved	no SSU regions found	Bacteria;Chloroflexi;		0.35	64	0	5	0
AH-259-J08	Bacteria;Proteobacteria;Alphaproteobacteria;			d__Bacteria;p__Proteobacteria;c__Alphaproteobacteria;o__UBA7887;f__GCA-2721365;g__;s__	k__Bacteria;p__Proteobacteria;c__Alphaproteobacteria;o__Rhodospirillales;unresolved	no SSU regions found	Bacteria;Proteobacteria;Alphaproteobacteria;		0.37	62	7	15	0
AH-259-J09	Bacteria;Proteobacteria;				NA;unresolved	no SSUs were classified	Bacteria;Proteobacteria;Alphaproteobacteria;		0.38	63	0	3	0
AH-259-J10	Bacteria;Acidobacteria;Subgroup 26;		Bacteria;Acidobacteria;Subgroup 26;		NA;unresolved	k__Bacteria;p__Acidobacteria;c__Acidobacteria_clade_RB25;o__Acidobacteria_group_26;f__?;g__?;s__?	Bacteria; Cyanobacteria;	Bacteria;Acidobacteria;Subgroup 26	0.39	63	0	1	0
AH-259-J13	Bacteria; Chloroflexi;				k__Bacteria;p__Chloroflexi;c__Dehalococcoidetes;o__Dehalococcoidales;f__Dehalococcoidaceae;g__Dehalococcoides;s__Dehalococcoides_mccartyi	no SSU regions found	Bacteria;Actinobacteria;Rubrobacteria;		1.01	63	1	7	0
AH-259-J18	unresolved				NA;unresolved	no SSU regions found			0.31	46	0
AH-259-J20	Bacteria;Acidobacteria;			d__Bacteria;p__Acidobacteriota;c__UBA890;o__UBA890;f__UBA890;g__;s__	k__Bacteria;p__Acidobacteria	no SSUs were classified	Bacteria;Acidobacteria;		0.37	63	3	24
AH-259-J21	Bacteria;Proteobacteria;Alphaproteobacteria;	Bacteria;Proteobacteria;Alphaproteobacteria;			NA;unresolved	no SSU regions found	Bacteria;Proteobacteria;Alphaproteobacteria;		0.41	64	0	1	0
AH-259-J22	Bacteria;Acidobacteria;Acidobacteriia;Subgroup 2;	Bacteria;Acidobacteria;Acidobacteriia;Subgroup 2;			NA;unresolved	no SSU regions found	Bacteria;		1.36	56	0	1	0
AH-259-J23	Bacteria;	Bacteria;	Bacteria;	d__Bacteria;p__Nitrospinota;c__UBA8248;o__;f__;g__;s__	k__Bacteria;p__Proteobacteria;c__Deltaproteobacteria;o__Deferrisoma;f__Deferrisoma;g__Deferrisoma;s__Deferrisoma_camini	k__Bacteria;p__Nitrospinae;c__MD2896-B214;o__?;f__?;g__?;s__?	Bacteria;candidate division NC10	Bacteria;	0.36	59	14	9	0
AH-259-K02	Bacteria;Acidobacteria;Subgroup 26;	Bacteria;Acidobacteria;Subgroup 26;			NA;unresolved	no SSU regions found	Bacteria;		1.62	61	0	0	0
AH-259-K04	Bacteria;Actinobacteria;				NA;unresolved	no SSU regions found	Bacteria;Actinobacteria;		0.31	60	0	3	0
AH-259-K05	Bacteria;Chloroflexi;Dehalococcoidia;S085;	Bacteria;Chloroflexi;Dehalococcoidia;S085;			k__Bacteria;p__Chloroflexi;c__Dehalococcoidetes;o__Dehalococcoidales;f__Dehalococcoidaceae;g__Dehalococcoides;s__Dehalococcoides_mccartyi	no SSU regions found	Bacteria;Actinobacteria;Rubrobacteria		0.37	64	4	4	0
AH-259-K06	Bacteria;				k__Bacteria;p__Proteobacteria;c__Deltaproteobacteria;o__Deferrisoma;f__Deferrisoma;g__Deferrisoma;s__Deferrisoma_camini	no SSU regions found	Bacteria ;Nitrospirae;Nitrospira;		0.32	58	7	11	0
AH-259-K11	Archaea;				NA;unresolved	no SSU regions found	Archaea		0.37	62	0	0	0
AH-259-K15	Bacteria;				NA;unresolved	no SSU regions found	Bacteria;		1.85	49	0	2	0
AH-259-K16	Bacteria;Acidobacteria;Subgroup 21;	Bacteria;Acidobacteria;Subgroup 21;		d__Bacteria;p__Acidobacteriota;c__Blastocatellia;o__;f__;g__;s__	k__Bacteria;p__Acidobacteria	no SSU regions found	Bacteria;Acidobacteria; Solibacteres		2.34	54	5	24	0
AH-259-K17	Bacteria;Proteobacteria;Alphaproteobacteria			d__Bacteria;p__Proteobacteria;c__Alphaproteobacteria;o__;f__;g__;s__	k__Bacteria;p__Proteobacteria;c__Alphaproteobacteria;o__Rhodospirillales	no SSU regions found	Bacteria;Proteobacteria;Alphaproteobacteria;		0.36	64	12	12
AH-259-K20	Bacteria;Chloroflexi;Dehalococcoidia			d__Bacteria;p__Chloroflexota;c__Dehalococcoidia;o__SM23-28-2;f__SM23-28-2;g__;s__	k__Bacteria;p__Chloroflexi;c__Dehalococcoidetes;o__Dehalococcoidales;f__Dehalococcoidaceae;g__Dehalococcoides;s__Dehalococcoides_mccartyi	no SSU regions found	Bacteria;Chloroflexi;Caldilineae		0.27	64	21	14	0
AH-259-K21	Bacteria;Proteobacteria;				NA;unresolved	no SSU regions found	Bacteria;Proteobacteria;Alphaproteobacteria;		0.26	66	0	0	0
AH-259-K22	unresolved				NA;unresolved	no SSU regions found			0.5	52	0
AH-259-K23	unresolved				NA;unresolved	no SSU regions found			1.07	56	0
AH-259-L02	Bacteria;Acidobacteria;Subgroup 26;	Bacteria;Acidobacteria;Subgroup 26;	Bacteria;Acidobacteria;Subgroup 26;	d__Bacteria;p__Acidobacteriota;c__UBA890;o__UBA890;f__UBA890;g__;s__	k__Bacteria;p__Acidobacteria	k__Bacteria;p__Acidobacteria;c__Acidobacteria_clade_RB25;o__Acidobacteria_group_26;f__?;g__?;s__?	Bacteria;Proteobacteria;Deltaproteobacteria;		0.42	62	2	23	0
AH-259-L03	Bacteria;Proteobacteria;				NA;unresolved	no SSU regions found	Bacteria;Proteobacteria;		0.34	58	4	5	0
AH-259-L04	Bacteria;Nitrospirae;Nitrospira;Nitrospirales;Nitrospiraceae;Nitrospira;	Bacteria;Nitrospirae;Nitrospira;Nitrospirales;Nitrospiraceae;Nitrospira;			NA;unresolved	no SSU regions found	Bacteria ;Nitrospirae;Nitrospira ;Nitrospirales; Nitrospiraceae		0.23	58	0	0	0
AH-259-L05	Bacteria;Patescibacteria;ABY1;Candidatus Kerfeldbacteria;		Bacteria;Patescibacteria;ABY1;Candidatus Kerfeldbacteria;	d__Bacteria;p__Patescibacteria;c__ABY1;o__UBA2591;f__UBA6264;g__;s__	k__Bacteria;p__Synergistetes;c__Synergistia;o__Synergistales;f__Synergistaceae	k__Bacteria;p__Cloacimonetes;c__?;o__?;f__?;g__?;s__?	Bacteria;	Bacteria;Patescibacteria;ABY1;Candidatus Kerfeldbacteria;	0.17	37	26	22
AH-259-L06	unresolved				NA;unresolved	no SSU regions found			2.93	48	0
AH-259-L07	Bacteria;Patescibacteria;			d__Bacteria;p__Patescibacteria;c__ABY1;o__UBA2591;f__UBA6264;g__;s__	k__Bacteria;p__Synergistetes;c__Synergistia;o__Synergistales;f__Synergistaceae	no SSU regions found	Bacteria;		0.23	38	13	11	0
AH-259-L09	Bacteria;Acidobacteria;Subgroup 21;	Bacteria;Acidobacteria;Subgroup 21;			k__Bacteria;p__Acidobacteria;c__Acidobacteriia;o__Acidobacteriales;unresolved	no SSU regions found	Bacteria;		0.58	52	10	7	0
AH-259-L10	Bacteria;Acidobacteria;			d__Bacteria;p__Acidobacteriota;c__Acidobacteriae;o__UBA7540;f__UBA7540;g__;s__	k__Bacteria;p__Acidobacteria;c__Acidobacteriia;o__Acidobacteriales;unresolved	no SSUs were classified	Bacteria;Acidobacteria; Solibacteres		0.37	56	16	9	0
AH-259-L11	Bacteria;Marinimicrobia (SAR406 clade);		Bacteria;Marinimicrobia (SAR406 clade);		k__Bacteria;unresolved	k__Bacteria;p__Marinimicrobia_(SAR406_clade);c__?;o__?;f__?;g__?;s__?	Bacteria;		2.36	49	4	6	0
AH-259-L13	Bacteria;Proteobacteria;				NA;unresolved	no SSU regions found	Bacteria;Proteobacteria;		0.56	65	0	0	0
AH-259-L15	Bacteria;Acidobacteria;Acidobacteriia;Subgroup 2;	Bacteria;Acidobacteria;Acidobacteriia;Subgroup 2;		d__Bacteria;p__Acidobacteriota;c__Acidobacteriae;o__UBA7541;f__2-02-FULL-67-57;g__;s__	k__Bacteria;p__Acidobacteria;c__Acidobacteriia;o__Acidobacteriales;f__Acidobacteriaceae	no SSU regions found	Bacteria;Actinobacteria;Rubrobacteria		0.24	61	9	23	0
AH-259-L16	Bacteria;Patescibacteria;Parcubacteria;	Bacteria;Patescibacteria;Parcubacteria;	Bacteria;Patescibacteria;Parcubacteria;	d__Bacteria;p__Patescibacteria;c__Paceibacteria;o__Spechtbacterales;f__H02-43-30;g__;s__	k__Bacteria;p__Actinobacteria;c__Actinobacteria;unresolved	k__Bacteria;p__Ca._Parcubacteria;c__?;o__?;f__?;g__?;s__?	Bacteria;	Bateria;Patescibacteria;Parcubacteria;	0.12	45	29	23	0
AH-259-L17	Bacteria;Chloroflexi;JG30-KF-CM66;	Bacteria;Chloroflexi;JG30-KF-CM66;	Bacteria;Chloroflexi;JG30-KF-CM66;	d__Bacteria;p__Chloroflexota;c__Dehalococcoidia;o__SM23-28-2;f__RBG-16-68-14;g__RBG-16-68-14;s__	k__Bacteria;p__Chloroflexi;c__Dehalococcoidetes;o__Dehalococcoidales;f__Dehalococcoidaceae;g__Dehalococcoides;s__Dehalococcoides_mccartyi	k__Bacteria;p__Chloroflexi;c__JG30-KF-CM66;o__?;f__?;g__?;s__?	Bacteria;Actinobacteria;Rubrobacteria	Bacteria; Chloroflexi	1.41	66	13	17	0
AH-259-L20	Archaea;Crenarchaeota;Crenarchaeota Incertae Sedis;Aigarchaeales;Geothermarchaeaceae;	Archaea;Crenarchaeota;Crenarchaeota Incertae Sedis;Aigarchaeales;Geothermarchaeaceae;		d__Archaea;p__Crenarchaeota;c__Nitrososphaeria;o__JdFR-13;f__;g__;s__	k__Archaea;p__Candidatus_Caldiarchaeum;c__Candidatus_Caldiarchaeum;o__Candidatus_Caldiarchaeum;f__Candidatus_Caldiarchaeum;g__Candidatus_Caldiarchaeum;s__Candidatus_Caldiarchaeum_subterraneum	no SSUs were classified	Archaea;Thaumarchaeota		0.22	55	18	35	0
AH-259-L21	Bacteria;	Bacteria;			NA;unresolved	no SSU regions found	Bacteria;		0.37	55	0	7	1
AH-259-L22	Bacteria;Omnitrophicaeota;	Bacteria;Omnitrophicaeota;		d__Bacteria;p__Omnitrophota;c__UBA9649;o__1-14-0-20-64-10;f__1-14-0-20-64-10;g__;s__	k__Bacteria;p__Spirochaetes;c__Spirochaetia;p__Elusimicrobia;c__Candidatus_Endomicrobium;o__Candidatus_Endomicrobium;f__Candidatus_Endomicrobium;g__Candidatus_Endomicrobium;s__	no SSU regions found	Bacteria;		0.13	57	16	18
AH-259-M02	Bacteria; Chloroflexi;				k__Bacteria;p__Chloroflexi;c__Dehalococcoidetes;o__Dehalococcoidales;f__Dehalococcoidaceae;g__Dehalococcoides;s__Dehalococcoides_mccartyi	no SSU regions found	Bacteria; Actinobacteria;		1.69	65	11	9	0
AH-259-M03	Bacteria;Proteobacteria;				NA;unresolved	no SSU regions found	Bacteria;Proteobacteria;Betaproteobacteria;		0.18	55	0	0	0
AH-259-M04	Bacteria;Proteobacteria;Alphaproteobacteria;	Bacteria;Proteobacteria;Alphaproteobacteria;	Bacteria;Proteobacteria;Alphaproteobacteria;		k__Bacteria;p__Proteobacteria;c__Alphaproteobacteria;o__Rhodospirillales;f__Rhodospirillaceae;g__Nisaea;unresolved	k__Bacteria;p__Proteobacteria;c__Alphaproteobacteria;o__Rhodospirillales;f__Rhodospirillaceae;g__?;s__?	Bacteria;Proteobacteria;Alphaproteobacteria;		0.34	64	4	4	0
AH-259-M05	Bacteria;	Bacteria;		d__Bacteria;p__Nitrospinota;c__2-12-FULL-45-22;o__;f__;g__;s__	k__Bacteria;p__Nitrospinae;c__Nitrospinia;o__Nitrospinales;f__Nitrospinaceae;g__Nitrospina;s__Nitrospina_gracilis	no SSU regions found	Bacteria;candidate division NC10		0.35	58	11	27	0
AH-259-M06	Bacteria;Acidobacteria;Subgroup 26;	Bacteria;Acidobacteria;Subgroup 26;			NA;unresolved	no SSU regions found	Bacteria;		0.39	59	0	0	0
AH-259-M07	Bacteria;Proteobacteria;Alphaproteobacteria;				k__Bacteria;p__Proteobacteria;c__Alphaproteobacteria;o__Rhodospirillales;f__Rhodospirillaceae;unresolved	no SSU regions found	Bacteria;Proteobacteria;Alphaproteobacteria;		1.51	62	6	2	0
AH-259-M10	Bacteria;				NA;unresolved	no SSU regions found	Bacteria;		1.08	50	0	1	0
AH-259-M11	Bacteria;Nitrospirae;Nitrospira;Nitrospirales;Nitrospiraceae;Nitrospira;	Bacteria;Nitrospirae;Nitrospira;Nitrospirales;Nitrospiraceae;Nitrospira;	Bacteria;Nitrospirae;Nitrospira;Nitrospirales;Nitrospiraceae;Nitrospira;		NA;unresolved	k__Bacteria;p__Nitrospirae;c__Nitrospira;o__Nitrospirales;f__Nitrospiraceae;g__Nitrospira_(Nitrospiraceae);s__?	Bacteria ;Nitrospirae;Nitrospira ;Nitrospirales; Nitrospiraceae	Bacteria ;Nitrospirae;Nitrospira ;Nitrospirales; Nitrospiraceae; Nitrospira;	0.24	58	4	3	0
AH-259-M13	Bacteria;Proteobacteria;Alphaproteobacteria;	Bacteria;Proteobacteria;Alphaproteobacteria;	Bacteria;Proteobacteria;Alphaproteobacteria;	d__Bacteria;p__Proteobacteria;c__Alphaproteobacteria;o__Sneathiellales;f__;g__;s__	k__Bacteria;p__Proteobacteria;c__Alphaproteobacteria;unresolved	k__Bacteria;p__Proteobacteria;c__Alphaproteobacteria;o__Rhodospirillales;f__Rhodospirillaceae;g__?;s__?	Bacteria;Proteobacteria;Alphaproteobacteria;	Bacteria;Proteobacteria;Alphaproteobacteria; uncultured	0.25	62	12	21	0
AH-259-M15	Bacteria;Acidobacteria;Subgroup 21;	Bacteria;Acidobacteria;Subgroup 21;	Bacteria;Acidobacteria;Subgroup 21;		k__Bacteria;p__Acidobacteria;c__Acidobacteriia;o__Acidobacteriales;f__Acidobacteriaceae	k__Bacteria;p__Acidobacteria;c__Acidobacteria_group_21;o__?;f__?;g__?;s__?	Bacteria;Acidobacteria; Solibacteres	Bacteria;Acidobacteria; Subgroup 21;	0.47	53	7	10	0
AH-259-M16	Bacteria;Proteobacteria;Gammaproteobacteria;Oceanospirillales;Halomonadaceae;Halomonas;	Bacteria;Proteobacteria;Gammaproteobacteria;Oceanospirillales;Halomonadaceae;Halomonas;		d__Bacteria;p__Proteobacteria;c__Gammaproteobacteria;o__Pseudomonadales;f__Halomonadaceae;g__Halomonas;s__	k__Bacteria;p__Proteobacteria;c__Gammaproteobacteria;o__Oceanospirillales;f__Halomonadaceae;g__Halomonas;unresolved	no SSUs were classified	Bacteria; Proteobacteria;Gammaproteobacteria;Oceanospirillales;Halomonadaceae;Halomonas; Halomonas hydrothermalis		1.17	56	10	10	0
AH-259-M17	unresolved				NA;unresolved	no SSU regions found			0.35	57	0		0
AH-259-M19	Bacteria;				k__Bacteria;p__Acidobacteria;c__Acidobacteriia;o__Acidobacteriales;f__Acidobacteriaceae	no SSU regions found	Bacteria;		0.42	62	6	6	0
AH-259-M20	Bacteria;Marinimicrobia;			d__Bacteria;p__Marinisomatota;c__Marinisomatia;o__Marinisomatales;f__;g__;s__	k__Bacteria;unresolved	no SSU regions found	Bacteria;Proteobacteria		0.22	51	20	20	0
AH-259-M21	Bacteria;Proteobacteria;				NA;unresolved	no SSU regions found	Bacteria;Proteobacteria;Alphaproteobacteria;		0.38	62	0	4	0
AH-259-M23	Bacteria;				k__Bacteria;unresolved	no SSU regions found	Bacteria;		2.37	46	8	7	0
AH-259-N02	Bacteria;Proteobacteria;				NA;unresolved	no SSU regions found	Bacteria;Proteobacteria;Alphaproteobacteria;		0.35	63	0	3	0
AH-259-N03	Bacteria;Acidobacteria;Subgroup 21;	Bacteria;Acidobacteria;Subgroup 21;		d__Bacteria;p__Acidobacteriota;c__Blastocatellia;o__;f__;g__;s__	k__Bacteria;p__Acidobacteria;c__Holophagae;o__Holophagales;f__Holophagaceae	no SSU regions found	Bacteria;Acidobacteria; Solibacteres		0.44	52	18	13	0
AH-259-N05	Bacteria;Acidobacteria;Subgroup 26;	Bacteria;Acidobacteria;Subgroup 26;			NA;unresolved	no SSU regions found	Bacteria;		0.41	59	0	1	0
AH-259-N06	Bacteria;				NA;unresolved	no SSU regions found	Bacteria;		0.13	56	8	7	1
AH-259-N07	Bacteria;				NA;unresolved	no SSU regions found	Bacteria;		0.41	59	0	0	0
AH-259-N09	Bacteria;Chloroflexi;Dehalococcoidia			d__Bacteria;p__Chloroflexota;c__Dehalococcoidia;o__SM23-28-2;f__RBG-16-68-14;g__RBG-16-68-14;s__	k__Bacteria;p__Chloroflexi;c__Dehalococcoidetes;o__Dehalococcoidales;f__Dehalococcoidaceae;g__Dehalococcoides;s__Dehalococcoides_mccartyi	no SSUs were classified	Bacteria; Actinobacteria;		0.53	66	16	14	1
AH-259-N11	Bacteria;Proteobacteria;Alphaproteobacteria;	Bacteria;Proteobacteria;Alphaproteobacteria;		d__Bacteria;p__Proteobacteria;c__Alphaproteobacteria;o__UBA6615;f__;g__;s__	k__Bacteria;p__Proteobacteria;c__Alphaproteobacteria;o__Rhodospirillales;unresolved	no SSU regions found	Bacteria;Proteobacteria;Alphaproteobacteria;		0.29	65	8	30	0
AH-259-N15	Bacteria; Acidobacteria;				k__Bacteria;p__Acidobacteria;c__Holophagae;o__Holophagales;f__Holophagaceae;g__Holophaga;s__Holophaga_foetida	no SSU regions found	Bacteria;candidate division NC10		0.38	60	10	7	0
AH-259-N17	Bacteria;Chloroflexi;Dehalococcoidia			d__Bacteria;p__Chloroflexota;c__Dehalococcoidia;o__SM23-28-2;f__RBG-16-68-14;g__RBG-16-68-14;s__	k__Bacteria;p__Chloroflexi;c__Dehalococcoidetes;o__Dehalococcoidales;f__Dehalococcoidaceae;g__Dehalococcoides;s__Dehalococcoides_mccartyi	no SSU regions found	Bacteria; Actinobacteria;		0.43	66	14	13	0
AH-259-N20	Bacteria;Proteobacteria;Alphaproteobacteria;	Bacteria;Proteobacteria;Alphaproteobacteria;	Bacteria;Proteobacteria;Alphaproteobacteria;		NA;unresolved	k__Bacteria;p__Proteobacteria;c__Alphaproteobacteria;o__Rhodospirillales;f__Rhodospirillaceae;g__?;s__?	Bacteria;Proteobacteria;Alphaproteobacteria;	Bacteria;Proteobacteria;Alphaproteobacteria; uncultured	0.44	62	0	0	0
AH-259-N21	Bacteria;Acidobacteria;Subgroup 26;	Bacteria;Acidobacteria;Subgroup 26;		d__Bacteria;p__Acidobacteriota;c__UBA890;o__UBA890;f__UBA890;g__;s__	k__Bacteria;p__Acidobacteria	no SSU regions found	Bacteria;candidate division NC10		2.37	63	3	15	0
AH-259-N22	Bacteria;Proteobacteria;Alphaproteobacteria;	Bacteria;Proteobacteria;Alphaproteobacteria;		d__Bacteria;p__Proteobacteria;c__Alphaproteobacteria;o__UBA11136;f__UBA11136;g__;s__	k__Bacteria;p__Proteobacteria;c__Alphaproteobacteria;o__Rhodospirillales;f__Rhodospirillaceae;p__;c__;o__;f__;g__;s__	no SSUs were classified	Bacteria;Proteobacteria;Alphaproteobacteria;		3.97	65	8	23	0
AH-259-O03	Bacteria; Actinobacteria;				NA;unresolved	no SSU regions found	Bacteria; Actinobacteria;		0.34	66	0	3	0
AH-259-O05	unresolved				NA;unresolved	no SSU regions found			0.13	36	0		0
AH-259-O06	Bacteria;				k__Bacteria;p__Acidobacteria;c__Acidobacteriia;o__Acidobacteriales;f__Acidobacteriaceae	no SSU regions found	Bacteria;		0.45	53	1	2	0
AH-259-O07	Bacteria;Dadabacteria;Dadabacteriia;Dadabacteriales;	Bacteria;Dadabacteria;Dadabacteriia;Dadabacteriales;	Bacteria;Dadabacteria;Dadabacteriia;Dadabacteriales;	d__Bacteria;p__Dadabacteria;c__UBA1144;o__UBA2774;f__CSP1-2;g__;s__	k__Bacteria;p__Proteobacteria;c__Deltaproteobacteria;o__Desulfuromonadales;f__Geobacteraceae;g__Geobacter;s__Geobacter_sulfurreducens	k__Bacteria;p__?;c__?;o__?;f__?;g__?;s__?	Bacteria;candidate division NC10		0.85	39	26	13	0
AH-259-O08	Bacteria;Proteobacteria;Alphaproteobacteria;	Bacteria;Proteobacteria;Alphaproteobacteria;uncultured;	Bacteria;Proteobacteria;Alphaproteobacteria;uncultured;	d__Bacteria;p__Proteobacteria;c__Alphaproteobacteria;o__UBA6615;f__;g__;s__	k__Bacteria;p__Proteobacteria;c__Alphaproteobacteria;o__Rhodospirillales;f__Rhodospirillaceae;p__;c__;o__;f__;g__;s__	k__Bacteria;p__Proteobacteria;c__Alphaproteobacteria;o__Rhodospirillales;f__Rhodospirillaceae;g__?;s__?	Bacteria;Proteobacteria;Alphaproteobacteria; Rhizobiales		0.24	64	13	31	0
AH-259-O10	Bacteria;Chloroflexi;				k__Bacteria;p__Chloroflexi;c__Dehalococcoidetes;o__Dehalococcoidales;f__Dehalococcoidaceae;g__Dehalococcoides;s__Dehalococcoides_mccartyi	no SSU regions found	Bacteria;Acidobacteria; Solibacteres		0.28	66	7	6	0
AH-259-O11	Bacteria;Acidobacteria;Subgroup 26;	Bacteria;Acidobacteria;Subgroup 26;			k__Bacteria;p__Acidobacteria;c__Acidobacteriia;o__Acidobacteriales;f__Acidobacteriaceae	no SSU regions found	Bacteria ;		0.41	62	1	1	0
AH-259-O14	Bacteria; Actinobacteria;				NA;unresolved	no SSU regions found	Bacteria; Actinobacteria;		0.42	65	0	5	0
AH-259-O15	Bacteria;Nitrospirae;Nitrospira;Nitrospirales;Nitrospiraceae;Nitrospira;	Bacteria;Nitrospirae;Nitrospira;Nitrospirales;Nitrospiraceae;Nitrospira;	Bacteria;Nitrospirae;Nitrospira;Nitrospirales;Nitrospiraceae;Nitrospira;		NA;unresolved	k__Bacteria;p__Nitrospirae;c__Nitrospira;o__Nitrospirales;f__Nitrospiraceae;g__Nitrospira_(Nitrospiraceae);s__?	Bacteria ;Nitrospirae;Nitrospira ;Nitrospirales; Nitrospiraceae	Bacteria ;Nitrospirae;Nitrospira ;Nitrospirales; Nitrospiraceae; Nitrospira;	1.09	58	8	3	0
AH-259-O16	Bacteria;Gemmatimonadetes;Gemmatimonadetes;Gemmatimonadales;Gemmatimonadaceae;uncultured;	Bacteria;Gemmatimonadetes;Gemmatimonadetes;Gemmatimonadales;Gemmatimonadaceae;uncultured;		d__Bacteria;p__Gemmatimonadota;c__Gemmatimonadetes;o__Gemmatimonadales;f__GWC2-71-9;g__;s__	k__Bacteria;p__Gemmatimonadetes;c__Gemmatimonadetes;o__Gemmatimonadales;f__Gemmatimonadaceae;g__Gemmatimonas;s__Gemmatimonas_aurantiaca	no SSU regions found	Bacteria;Gemmatimonadetes;Gemmatimonadetes		0.28	64	26	23	0
AH-259-O18	Bacteria;Acidobacteria;Subgroup 26;	Bacteria;Acidobacteria;Subgroup 26;			NA;unresolved	no SSU regions found	Bacteria ;		0.44	61	0	0	0
AH-259-O20	Bacteria; Chloroflexi;				k__Bacteria;p__Chloroflexi;c__Dehalococcoidetes;o__Dehalococcoidales;f__Dehalococcoidaceae;g__Dehalococcoides;s__Dehalococcoides_mccartyi	no SSU regions found	Bacteria; Actinobacteria; Actinobacteria		1.22	64	9	7	0
AH-259-O21	Bacteria;Marinimicrobia;			d__Bacteria;p__Marinisomatota;c__Marinisomatia;o__Marinisomatales;f__UBA2128;g__;s__	k__Bacteria;p__Deferribacteres;c__Deferribacteres;o__Deferribacterales;f__Caldithrix;g__Caldithrix;s__Caldithrix_abyssi	no SSU regions found	Bacteria ;		0.62	49	11	1	0
AH-259-O22	Bacteria;Marinimicrobia;			d__Bacteria;p__Marinisomatota;c__Marinisomatia;o__Marinisomatales;f__UBA2128;g__;s__	NA;unresolved	no SSU regions found	Bacteria ;		3.2	49	8	12	0
AH-259-O23	Bacteria;Proteobacteria;Alphaproteobacteria;				k__Bacteria;p__Proteobacteria;c__Alphaproteobacteria;o__Rhodospirillales;f__Rhodospirillaceae;unresolved	no SSU regions found	Bacteria;Proteobacteria;Alphaproteobacteria; Rhizobiales		0.3	64	4	2	0
AH-259-P04	Bacteria;Proteobacteria;				NA;unresolved	no SSU regions found	Bacteria;Proteobacteria;Alphaproteobacteria;		2.22	63	0	0	0
AH-259-P05	Bacteria;Chloroflexi;JG30-KF-CM66;	Bacteria;Chloroflexi;JG30-KF-CM66;	Bacteria;Chloroflexi;JG30-KF-CM66;		k__Bacteria;p__Chloroflexi;c__Chloroflexi;o__Chloroflexales;f__Chloroflexaceae	k__Bacteria;p__Chloroflexi;c__JG30-KF-CM66;o__?;f__?;g__?;s__?	Bacteria;Actinobacteria;	Bacteria;Chloroflexi;	0.35	65	3	8	0
AH-259-P07	Bacteria;Proteobacteria;Alphaproteobacteria;	Bacteria;Proteobacteria;Alphaproteobacteria;			NA;unresolved	no SSU regions found	Bacteria;Proteobacteria;Alphaproteobacteria;		0.29	65	8	5	0
AH-259-P08	Bacteria;Proteobacteria;Alphaproteobacteria;			d__Bacteria;p__Proteobacteria;c__Alphaproteobacteria;o__Sneathiellales;f__;g__;s__	k__Bacteria;p__Proteobacteria;c__Alphaproteobacteria;unresolved	no SSU regions found	Bacteria;Proteobacteria;Alphaproteobacteria;		0.4	64	11	10	0
AH-259-P09	Bacteria;Nitrospirae;Nitrospira;Nitrospirales;Nitrospiraceae;Nitrospira;	Bacteria;Nitrospirae;Nitrospira;Nitrospirales;Nitrospiraceae;Nitrospira;			k__Bacteria;p__Nitrospirae;c__Nitrospira;o__Nitrospirales;f__Nitrospiraceae;g__Candidatus_Nitrospira;s__Candidatus_Nitrospira_defluvii	no SSU regions found	Bacteria ;Nitrospirae;Nitrospira ;Nitrospirales; Nitrospiraceae		0.26	57	11	5	0
AH-259-P10	Bacteria;Proteobacteria;				NA;unresolved	no SSU regions found	Bacteria;Proteobacteria;Alphaproteobacteria;		MC2	64	4	0	0
AH-259-P11	Bacteria;Proteobacteria;Alphaproteobacteria;	Bacteria;Proteobacteria;Alphaproteobacteria;uncultured;	Bacteria;Proteobacteria;Alphaproteobacteria;uncultured;		k__Bacteria;p__Proteobacteria;c__Alphaproteobacteria;o__Rhodospirillales;f__Rhodospirillaceae;g__Nisaea	k__Bacteria;p__Proteobacteria;c__Alphaproteobacteria;o__Rhodospirillales;f__Rhodospirillaceae;g__?;s__?	Bacteria;Proteobacteria;Alphaproteobacteria;	Bacteria;Proteobacteria;Alphaproteobacteria; uncultured	2.78	64	3	4	0
AH-259-P13	Bacteria;Acidobacteria;Subgroup 26;	Bacteria;Acidobacteria;Subgroup 26;	Bacteria;Acidobacteria;Subgroup 26;	d__Bacteria;p__Acidobacteriota;c__UBA890;o__UBA890;f__UBA890;g__;s__	k__Bacteria;p__Acidobacteria	k__Bacteria;p__Acidobacteria;c__Acidobacteria_clade_RB25;o__Acidobacteria_group_26;f__?;g__?;s__?	Bacteria;Acidobacteria;Acidobacteria subdivision 6	Bacteria;Acidobacteria;Subgroup 26;	0.42	64	19	28	0
AH-259-P15	Bacteria;Proteobacteria;Alphaproteobacteria;	Bacteria;Proteobacteria;Alphaproteobacteria;		d__Bacteria;p__Proteobacteria;c__Alphaproteobacteria;o__UBA828;f__;g__;s__	k__Bacteria;p__Proteobacteria;c__Alphaproteobacteria;o__Rhodospirillales;f__Rhodospirillaceae;g__Nisaea	no SSU regions found	Bacteria;Proteobacteria;Alphaproteobacteria;		0.31	63	15	10	0
AH-259-P16	Bacteria;Gemmatimonadetes;Gemmatimonadetes;Gemmatimonadales;Gemmatimonadaceae;uncultured;	Bacteria;Gemmatimonadetes;Gemmatimonadetes;Gemmatimonadales;Gemmatimonadaceae;uncultured;		d__Bacteria;p__Gemmatimonadota;c__Gemmatimonadetes;o__Gemmatimonadales;f__GWC2-71-9;g__;s__	k__Bacteria;p__Gemmatimonadetes;c__Gemmatimonadetes;o__Gemmatimonadales;f__Gemmatimonadaceae;g__Gemmatimonas;s__Gemmatimonas_aurantiaca	no SSU regions found	Bacteria;Gemmatimonadetes;Gemmatimonadetes		0.35	62	14	13	0
AH-259-P17	Bacteria;	Bacteria;			k__Bacteria;p__Proteobacteria;c__Deltaproteobacteria;o__Deferrisoma;f__Deferrisoma;g__Deferrisoma;s__Deferrisoma_camini	no SSU regions found	Bacteria;candidate division NC10		0.3	58	10	6	0
AH-259-P18	Bacteria;Proteobacteria;				NA;unresolved	no SSU regions found	Bacteria;Proteobacteria;		1.99	47	4	3	0
AH-259-P19	Bacteria;Proteobacteria;Alphaproteobacteria;			d__Bacteria;p__Proteobacteria;c__Alphaproteobacteria;o__Sneathiellales;f__UBA2966;g__;s__	NA;unresolved	no SSU regions found	Bacteria;Proteobacteria;Alphaproteobacteria;		0.25	64	8	17	0
AH-259-P21	Bacteria;Gemmatimonadetes;Gemmatimonadetes;Gemmatimonadales;Gemmatimonadaceae;uncultured;	Bacteria;Gemmatimonadetes;Gemmatimonadetes;Gemmatimonadales;Gemmatimonadaceae;uncultured;	Bacteria;Gemmatimonadetes;Gemmatimonadetes;Gemmatimonadales;Gemmatimonadaceae;uncultured;	d__Bacteria;p__Gemmatimonadota;c__Gemmatimonadetes;o__Gemmatimonadales;f__GWC2-71-9;g__;s__	k__Bacteria;p__Gemmatimonadetes;c__Gemmatimonadetes;o__Gemmatimonadales;f__Gemmatimonadaceae;g__Gemmatimonas;s__Gemmatimonas_aurantiaca	k__Bacteria;p__Gemmatimonadetes;c__Gemmatimonadetes_(class);o__Gemmatimonadales;f__?;g__?;s__?	Bacteria;Gemmatimonadetes;Gemmatimonadetes	Bacteria;Gemmatimodetes;Gemmatimodetes;Gemmatimodales;Gemmatimodaceae;uncultured;	0.28	64	29	41	0
AH-259-P22	Bacteria;Proteobacteria;Gammaproteobacteria;Oceanospirillales;Halomonadaceae;Halomonas;	Bacteria;Proteobacteria;Gammaproteobacteria;Oceanospirillales;Halomonadaceae;Halomonas;			k__Bacteria;p__Proteobacteria;c__Gammaproteobacteria;o__Oceanospirillales;f__Halomonadaceae;g__Halomonas;s__	no SSU regions found	Bacteria; Proteobacteria;Gammaproteobacteria;Oceanospirillales;Halomonadaceae;Halomonas; Halomonas sp. KO116		1.3	54	10	4	0
bin.1	Bacteria;		Deltaproteobacteria		NA		Bacteria;				0	0	0
bin.10	Bacteria;Gemmatimonadetes;Gemmatimonadetes;			d__Bacteria;p__Gemmatimonadota;c__Gemmatimonadetes;o__Gemmatimonadales;f__GWC2-71-9;g__;s__	k__Bacteria		Bacteria; Actinobacteria;Rubrobacteria				28.57	47.7	0
bin.11	Bacteria;Proteobacteria;				k__Bacteria		Bacteria;Proteobacteria;Deltaproteobacteria;				6.9	2.7	0
bin.12	Bacteria				NA		Bacteria				0	2.7	0
bin.13	Bacteria;Proteobacteria;Gammaproteobacteria;Alteromonadales;Idiomarinaceae;Aliidiomarina;		Bacteria;Proteobacteria;Gammaproteobacteria;Alteromonadales;Idiomarinaceae;Aliidiomarina;	d__Bacteria;p__Proteobacteria;c__Gammaproteobacteria;o__Enterobacterales;f__Alteromonadaceae;g__Idiomarina;s__	k__Bacteria;p__Proteobacteria;c__Gammaproteobacteria;o__Alteromonadales;f__Idiomarinaceae;g__Idiomarina		Bacteria;Proteobacteria;Deltaproteobacteria;				62.56	2.7	0
bin.14	Bacteria;Gemmatimonadetes;Gemmatimonadetes;Gemmatimonadales;Gemmatimonadaceae;uncultured;		Bacteria;Gemmatimonadetes;Gemmatimonadetes;Gemmatimonadales;Gemmatimonadaceae;uncultured;	d__Bacteria;p__Nitrospirota;c__Nitrospiria;o__Nitrospirales;f__Nitrospiraceae;g__;s__	k__Bacteria;p__Nitrospirae;c__Nitrospira;o__Nitrospirales;f__Nitrospiraceae		Bacteria;Nitrospirae;Nitrospira; Nitrospirales;Nitrospiraceae; Nitrospira				21.93	14.4	0
bin.15	Bacteria;Acidobacteria;Acidobacteriia;Subgroup 2;		Bacteria;Acidobacteria;Acidobacteriia;Subgroup 2;	d__Bacteria;p__Acidobacteriota;c__Acidobacteriae;o__UBA7541;f__2-02-FULL-67-57;g__;s__	k__Bacteria;p__Acidobacteria		Bacteria;Acidobacteria;Solibacteres	Bacteria;Acidobacteria;Acidobacteriaa;Subgroup2;			38.03	46.8	0
bin.16	Bacteria;Planctomycetes			d__Bacteria;p__Planctomycetota;c__Phycisphaerae;o__SG8-4;f__SG8-4;g__;s__	k__Bacteria;p__Planctomycetes;c__Planctomycetia;o__Planctomycetales;f__Planctomycetaceae		Bacteria				60.43	52.3	0
bin.17	Bacteria				k__Bacteria		Bacteria				0	3.6	0
bin.18	Bacteria;Nitrospirae;		Bacteria;Nitrospirae;	d__Bacteria;p__Nitrospirota;c__Nitrospiria;o__;f__;g__;s__	k__Bacteria;p__Nitrospirae;c__Nitrospira;o__Nitrospirales;f__Nitrospiraceae		Bacteria;Nitrospirae;Nitrospira; Nitrospirales;Nitrospiraceae; Nitrospira				15.79	11.7	1.8
bin.19	Bacteria;Acidobacteria;		Bacteria;Acidobacteria;	d__Bacteria;p__Acidobacteriota;c__;o__;f__;g__;s__	k__Bacteria		Bacteria;Acidobacteria;Solibacteres				91.38	87.4	30.6
bin.2	Bacteria; Proteobacteria;Gammaproteobacteria;Alteromonadales;Idiomarinaceae;				k__Bacteria;p__Proteobacteria;c__Gammaproteobacteria;o__Alteromonadales;f__Idiomarinaceae;g__Idiomarina		Bacteria; Proteobacteria;Gammaproteobacteria;Alteromonadales;Idiomarinaceae				10.34	5.4	0
bin.20	Bacteria				NA		Bacteria				0	0	0
bin.21	Bacteria				k__Bacteria		Bacteria;Nitrospirae;Nitrospira				6.9	0	0
bin.22	Bacteria;Chloroflexi;Dehalococcoidia			d__Bacteria;p__Chloroflexota;c__Dehalococcoidia;o__JdFR-54;f__;g__;s__	k__Bacteria;p__Chloroflexi;c__Dehalococcoidetes		Bacteria;candidate division NC10				51.05	40.5	0.9
bin.23	Bacteria;Actinobacteria				NA		Bacteria;Actinobacteria				0	3.6	0
bin.24	Bacteria; Proteobacteria; Gammaproteobacteria;			d__Bacteria;p__Proteobacteria;c__Gammaproteobacteria;o__Coxiellales;f__Coxiellaceae;g__;s__	k__Bacteria;p__Proteobacteria;c__Gammaproteobacteria;o__Legionellales		Bacteria; Proteobacteria;Gammaproteobacteria; Legionellales; Coxiellaceae				49.14	43.2	0.9
bin.25	Bacteria				NA		Bacteria				0	3.6	0
bin.26	Bacteria;		Bacteria		k__Bacteria		Bacteria;Acidobacteria				3.45	1.8	0
bin.27	Bacteria;Dadabacteria;Dadabacteriia;Dadabacteriales;		Bacteria;Dadabacteria;Dadabacteriia;Dadabacteriales	d__Bacteria;p__Dadabacteria;c__UBA1144;o__UBA2774;f__;g__;s__	k__Bacteria;p__Proteobacteria;c__Deltaproteobacteria		Bacteria;Proteobacteria;Deltaproteobacteria;				43.22	53.2	0.9
bin.28	Bacteria; Aquificae				k__Bacteria;p__Aquificae;c__Aquificae;o__Aquificales		Bacteria;Candidatus Beckwithbacteria				12.64	8.1	0.9
bin.29	Archaea;Nanoarchaeaeota;Woesearchaeia		Archaea;Nanoarchaeaeota;Woesearchaeia (at 70)	d__Archaea;p__Nanoarchaeota;c__Woesearchaeia;o__SCGC-AAA011-G17;f__;g__;s__	k__Archaea (root)		Archaea	Unclassified ( At 70% stringency: Archaea;noarchaeota;Woesearchaeia;			51.4	69.2	0
bin.3	Bacteria;Nitrospirae;			d__Bacteria;p__Nitrospirota;c__Nitrospiria;o__2-01-FULL-66-17;f__;g__;s__	k__Bacteria;p__Nitrospirae;c__Nitrospira;o__Nitrospirales;f__Nitrospiraceae		Bacteria;Nitrospirae;Nitrospira				15.76	35.1	0
bin.30	Bacteria;Proteobacteria;Alphaproteobacteria			d__Bacteria;p__Proteobacteria;c__Alphaproteobacteria;o__Pelagibacterales;f__GCA-002718135;g__GCA-2718135;s__	k__Bacteria;p__Proteobacteria;c__Alphaproteobacteria;o__Rickettsiales		Bacteria;Proteobacteria;Alphaproteobacteria				76.91	75.7	3.6
bin.31	Bacteria;Acidobacteria;			d__Bacteria;p__Acidobacteriota;c__;o__;f__;g__;s__	k__Bacteria		k__Bacteria;p__Acidobacteria				20.69	14.4	0.9
bin.32	Bacteria;Acidobacteria;Acidobacteriia;Acidobacteriales;uncultured		Bacteria;Acidobacteria;Acidobacteriia;Acidobacteriales;uncultured	d__Bacteria;p__Acidobacteriota;c__Acidobacteriae;o__UBA7540;f__UBA7540;g__;s__	k__Bacteria;p__Acidobacteria		Bacteria; Acidobacteria; Solibacteres				65.24	70.3	0.9
bin.33	Bacteria;			d__Bacteria;p__SM23-31;c__SM23-31;o__;f__;g__;s__	NA		Bacteria; Proteobacteria;Gammaproteobacteria; Alteromonadales;Shewanellaceae;Shewanella; Shewanella livingstonensis				4.17	4.5	0
bin.4	Bacteria;		Bacteria;	d__Bacteria;p__UBA10199;c__UBA10199;o__UBA10199;f__;g__;s__	k__Bacteria		Bacteria;Proteobacteria;Deltaproteobacteria;				10.34	7.2	0
bin.5	Bacteria;Proteobacteria;Deltaproteobacteria		Bacteria;Proteobacteria;Deltaproteobacteria	d__Bacteria;p__Patescibacteria;c__Microgenomatia;o__UBA1400;f__;g__;s__	k__Bacteria;p__Proteobacteria		Bacteria;candidate division NC10	Bacteria;Proteobacteria;Deltaproteobacteria;			50.14	40.5	1.8
bin.6	Bacteria;Nitrospirae;			d__Bacteria;p__Nitrospinota;c__UBA8248;o__;f__;g__;s__	k__Bacteria;p__Spirochaetes;c__Spirochaetia		Bateria; Proteobacteria;				32.12	29.7	0.9
bin.7	Bacteria;Bacteroidetes;Sphingobacteriia;			d__Bacteria;p__Bacteroidota;c__Bacteroidia;o__Sphingobacteriales;f__Sphingobacteriaceae;g__Arcticibacter;s__	k__Bacteria		Bacteria;Proteobacteria;Deltaproteobacteria				9.4	11.7	0
bin.8	Bacteria;Dadabacteria;_			d__Bacteria;p__Dadabacteria;c__UBA1144;o__UBA2774;f__;g__;s__	k__Bacteria;p__Bacteroidetes;c__Sphingobacteriia;o__Sphingobacteriales;f__Sphingobacteriaceae		Bacteria;Bacteroidetes;Sphingobacteriia;Sphingobacteriales;Sphingobacteriaceae; Mucilaginibacter				25.86	15.3	0
bin.9	Bacteria;Proteobacteria				k__Bacteria;p__Proteobacteria		Bateria; Proteobacteria;Deltaproteobacteria				67.93	73.9	2.7
bin.unbinned	NA				k__Bacteria;p__Proteobacteria;c__Deltaproteobacteria		NA				100

## Sheet: ACCESSION NO.
IMG Genome ID	Domain	Sequencing Status	Study Name	Genome Name / Sample Name	Sequencing Center		Genome Size * assembled	GC Count * assembled	CDS Count * assembled	16S rRNA Count * assembled
2845063365	Archaea	Draft	Single cells from Foraminiferal carbonate sand in Atlantis Massif, mid-Atlantic ridge, Atlantic Ocean - IODP-X357-M0069A-4R-1	Unclassified Crenarchaeota SAG-AH-259-L20	Bigelow Laboratory Single Cell Genomics Center (SCGC)		433851	239599	496	0
2845076240	Archaea	Draft	Single cells from Foraminiferal carbonate sand in Atlantis Massif, mid-Atlantic ridge, Atlantic Ocean - IODP-X357-M0069A-4R-1	Unclassified Crenarchaeota SAG-AH-259-I22	Bigelow Laboratory Single Cell Genomics Center (SCGC)		546265	299867	690	0
2845070836	Archaea	Draft	Single cells from Foraminiferal carbonate sand in Atlantis Massif, mid-Atlantic ridge, Atlantic Ocean - IODP-X357-M0069A-4R-1	Unclassified Archaea SAG-AH-259-K11	Bigelow Laboratory Single Cell Genomics Center (SCGC)		196233	120720	200	0
2845045568	Bacteria	Draft	Single cells from Foraminiferal carbonate sand in Atlantis Massif, mid-Atlantic ridge, Atlantic Ocean - IODP-X357-M0069A-4R-1	Unclassified Alphaproteobacteria SAG-AH-259-P07	Bigelow Laboratory Single Cell Genomics Center (SCGC)		550658	356607	589	0
2845087097	Bacteria	Draft	Single cells from Foraminiferal carbonate sand in Atlantis Massif, mid-Atlantic ridge, Atlantic Ocean - IODP-X357-M0069A-4R-1	Unclassified Acidobacteria SAG-AH-259-F19	Bigelow Laboratory Single Cell Genomics Center (SCGC)		352478	200388	345	0
2845071707	Bacteria	Draft	Single cells from Foraminiferal carbonate sand in Atlantis Massif, mid-Atlantic ridge, Atlantic Ocean - IODP-X357-M0069A-4R-1	Unclassified Acidobacteria Subgroup 26 SAG-AH-259-K02	Bigelow Laboratory Single Cell Genomics Center (SCGC)		351634	214669	352	0
2845076157	Bacteria	Draft	Single cells from Foraminiferal carbonate sand in Atlantis Massif, mid-Atlantic ridge, Atlantic Ocean - IODP-X357-M0069A-4R-1	Unclassified Proteobacteria SAG-AH-259-I23	Bigelow Laboratory Single Cell Genomics Center (SCGC)		66704	41118	81	0
2845057881	Bacteria	Draft	Single cells from Foraminiferal carbonate sand in Atlantis Massif, mid-Atlantic ridge, Atlantic Ocean - IODP-X357-M0069A-4R-1	Unclassified Proteobacteria SAG-AH-259-N02	Bigelow Laboratory Single Cell Genomics Center (SCGC)		238603	110515	266	0
2845088104	Bacteria	Draft	Single cells from Foraminiferal carbonate sand in Atlantis Massif, mid-Atlantic ridge, Atlantic Ocean - IODP-X357-M0069A-4R-1	Unclassified Bacteria SAG-AH-259-F16	Bigelow Laboratory Single Cell Genomics Center (SCGC)		223854	107540	247	0
2845081997	Bacteria	Draft	Single cells from Foraminiferal carbonate sand in Atlantis Massif, mid-Atlantic ridge, Atlantic Ocean - IODP-X357-M0069A-4R-1	Unclassified Proteobacteria SAG-AH-259-G22	Bigelow Laboratory Single Cell Genomics Center (SCGC)		179932	114841	198	0
2845106386	Bacteria	Draft	Single cells from Foraminiferal carbonate sand in Atlantis Massif, mid-Atlantic ridge, Atlantic Ocean - IODP-X357-M0069A-4R-1	Unclassified Alphaproteobacteria SAG-AH-259-C06	Bigelow Laboratory Single Cell Genomics Center (SCGC)		418113	249499	460	0
2845109567	Bacteria	Draft	Single cells from Foraminiferal carbonate sand in Atlantis Massif, mid-Atlantic ridge, Atlantic Ocean - IODP-X357-M0069A-4R-1	Unclassified Actinobacteria SAG-AH-259-B11	Bigelow Laboratory Single Cell Genomics Center (SCGC)		69819	45619	79	0
2845114472	Bacteria	Draft	Single cells from Foraminiferal carbonate sand in Atlantis Massif, mid-Atlantic ridge, Atlantic Ocean - IODP-X357-M0069A-4R-1	Unclassified Alphaproteobacteria SAG-AH-259-A19	Bigelow Laboratory Single Cell Genomics Center (SCGC)		52233	34464	74	0
2845117455	Bacteria	Draft	Single cells from Foraminiferal carbonate sand in Atlantis Massif, mid-Atlantic ridge, Atlantic Ocean - IODP-X357-M0069A-4R-1	Unclassified Acidobacteria Subgroup 26 SAG-AH-259-A06	Bigelow Laboratory Single Cell Genomics Center (SCGC)		166319	99608	188	0
2845111370	Bacteria	Draft	Single cells from Foraminiferal carbonate sand in Atlantis Massif, mid-Atlantic ridge, Atlantic Ocean - IODP-X357-M0069A-4R-1	Unclassified Candidate division Dadabacteria SAG-AH-259-B03	Bigelow Laboratory Single Cell Genomics Center (SCGC)		993071	384983	1052	0
2845061677	Bacteria	Draft	Single cells from Foraminiferal carbonate sand in Atlantis Massif, mid-Atlantic ridge, Atlantic Ocean - IODP-X357-M0069A-4R-1	Unclassified Alphaproteobacteria SAG-AH-259-M07	Bigelow Laboratory Single Cell Genomics Center (SCGC)		230048	115808	212	0
2845039356	Bacteria	Draft	Single cells from Foraminiferal carbonate sand in Atlantis Massif, mid-Atlantic ridge, Atlantic Ocean - IODP-X357-M0069A-4R-1	Unclassified Gemmatimonadaceae SAG-AH-259-P21	Bigelow Laboratory Single Cell Genomics Center (SCGC)		957489	610513	1033	1
2845110048	Bacteria	Draft	Single cells from Foraminiferal carbonate sand in Atlantis Massif, mid-Atlantic ridge, Atlantic Ocean - IODP-X357-M0069A-4R-1	Unclassified Alphaproteobacteria SAG-AH-259-B06	Bigelow Laboratory Single Cell Genomics Center (SCGC)		381878	239095	432	1
2845075499	Bacteria	Draft	Single cells from Foraminiferal carbonate sand in Atlantis Massif, mid-Atlantic ridge, Atlantic Ocean - IODP-X357-M0069A-4R-1	Unclassified Bacteria SAG-AH-259-J03	Bigelow Laboratory Single Cell Genomics Center (SCGC)		232597	145282	278	0
2845058352	Bacteria	Draft	Single cells from Foraminiferal carbonate sand in Atlantis Massif, mid-Atlantic ridge, Atlantic Ocean - IODP-X357-M0069A-4R-1	Unclassified Marinimicrobia SAG-AH-259-M20	Bigelow Laboratory Single Cell Genomics Center (SCGC)		364867	187521	368	0
2845089735	Bacteria	Draft	Single cells from Foraminiferal carbonate sand in Atlantis Massif, mid-Atlantic ridge, Atlantic Ocean - IODP-X357-M0069A-4R-1	Unclassified Dehalococcoidia SAG-AH-259-F04	Bigelow Laboratory Single Cell Genomics Center (SCGC)		373925	238774	443	0
2845077748	Bacteria	Draft	Single cells from Foraminiferal carbonate sand in Atlantis Massif, mid-Atlantic ridge, Atlantic Ocean - IODP-X357-M0069A-4R-1	Unclassified Proteobacteria SAG-AH-259-I19	Bigelow Laboratory Single Cell Genomics Center (SCGC)		36161	21270	47	0
2845070494	Bacteria	Draft	Single cells from Foraminiferal carbonate sand in Atlantis Massif, mid-Atlantic ridge, Atlantic Ocean - IODP-X357-M0069A-4R-1	Unclassified Bacteria SAG-AH-259-K15	Bigelow Laboratory Single Cell Genomics Center (SCGC)		332528	162219	328	0
2845107025	Bacteria	Draft	Single cells from Foraminiferal carbonate sand in Atlantis Massif, mid-Atlantic ridge, Atlantic Ocean - IODP-X357-M0069A-4R-1	Unclassified Proteobacteria SAG-AH-259-C03	Bigelow Laboratory Single Cell Genomics Center (SCGC)		77853	46134	103	0
2845054172	Bacteria	Draft	Single cells from Foraminiferal carbonate sand in Atlantis Massif, mid-Atlantic ridge, Atlantic Ocean - IODP-X357-M0069A-4R-1	Unclassified Acidobacteria Subgroup 26 SAG-AH-259-N21	Bigelow Laboratory Single Cell Genomics Center (SCGC)		434208	271524	478	0
2845107474	Bacteria	Draft	Single cells from Foraminiferal carbonate sand in Atlantis Massif, mid-Atlantic ridge, Atlantic Ocean - IODP-X357-M0069A-4R-1	Unclassified Chloroflexi SAG-AH-259-B23	Bigelow Laboratory Single Cell Genomics Center (SCGC)		213690	139585	199	0
2845097398	Bacteria	Draft	Single cells from Foraminiferal carbonate sand in Atlantis Massif, mid-Atlantic ridge, Atlantic Ocean - IODP-X357-M0069A-4R-1	Unclassified Chloroflexi SAG-AH-259-D23	Bigelow Laboratory Single Cell Genomics Center (SCGC)		164742	108622	191	0
2845073915	Bacteria	Draft	Single cells from Foraminiferal carbonate sand in Atlantis Massif, mid-Atlantic ridge, Atlantic Ocean - IODP-X357-M0069A-4R-1	Unclassified Proteobacteria SAG-AH-259-J09	Bigelow Laboratory Single Cell Genomics Center (SCGC)		311804	195929	320	0
2845097594	Bacteria	Draft	Single cells from Foraminiferal carbonate sand in Atlantis Massif, mid-Atlantic ridge, Atlantic Ocean - IODP-X357-M0069A-4R-1	Unclassified Armatimonadetes SAG-AH-259-D22	Bigelow Laboratory Single Cell Genomics Center (SCGC)		297176	195778	312	0
2845100218	Bacteria	Draft	Single cells from Foraminiferal carbonate sand in Atlantis Massif, mid-Atlantic ridge, Atlantic Ocean - IODP-X357-M0069A-4R-1	Unclassified Gemmatimonadaceae SAG-AH-259-D11	Bigelow Laboratory Single Cell Genomics Center (SCGC)		566606	355297	606	1
2845104535	Bacteria	Draft	Single cells from Foraminiferal carbonate sand in Atlantis Massif, mid-Atlantic ridge, Atlantic Ocean - IODP-X357-M0069A-4R-1	Unclassified Bacteria SAG-AH-259-C14	Bigelow Laboratory Single Cell Genomics Center (SCGC)		347898	197327	388	1
2845065815	Bacteria	Draft	Single cells from Foraminiferal carbonate sand in Atlantis Massif, mid-Atlantic ridge, Atlantic Ocean - IODP-X357-M0069A-4R-1	Unclassified Acidobacteria SAG-AH-259-L10	Bigelow Laboratory Single Cell Genomics Center (SCGC)		388882	219336	379	0
2845090191	Bacteria	Draft	Single cells from Foraminiferal carbonate sand in Atlantis Massif, mid-Atlantic ridge, Atlantic Ocean - IODP-X357-M0069A-4R-1	Unclassified Bacteria SAG-AH-259-F03	Bigelow Laboratory Single Cell Genomics Center (SCGC)		319049	195171	362	0
2845099937	Bacteria	Draft	Single cells from Foraminiferal carbonate sand in Atlantis Massif, mid-Atlantic ridge, Atlantic Ocean - IODP-X357-M0069A-4R-1	Unclassified Alphaproteobacteria SAG-AH-259-D13	Bigelow Laboratory Single Cell Genomics Center (SCGC)		257758	166912	266	1
2845049168	Bacteria	Draft	Single cells from Foraminiferal carbonate sand in Atlantis Massif, mid-Atlantic ridge, Atlantic Ocean - IODP-X357-M0069A-4R-1	Unclassified Gemmatimonadaceae SAG-AH-259-O16	Bigelow Laboratory Single Cell Genomics Center (SCGC)		873566	558299	925	0
2845112441	Bacteria	Draft	Single cells from Foraminiferal carbonate sand in Atlantis Massif, mid-Atlantic ridge, Atlantic Ocean - IODP-X357-M0069A-4R-1	Unclassified Bacteria SAG-AH-259-B02	Bigelow Laboratory Single Cell Genomics Center (SCGC)		499172	313905	521	0
2845112972	Bacteria	Draft	Single cells from Foraminiferal carbonate sand in Atlantis Massif, mid-Atlantic ridge, Atlantic Ocean - IODP-X357-M0069A-4R-1	Unclassified Marinimicrobia SAG-AH-259-A23	Bigelow Laboratory Single Cell Genomics Center (SCGC)		627602	324492	679	0
2845100839	Bacteria	Draft	Single cells from Foraminiferal carbonate sand in Atlantis Massif, mid-Atlantic ridge, Atlantic Ocean - IODP-X357-M0069A-4R-1	Unclassified Alphaproteobacteria SAG-AH-259-D10	Bigelow Laboratory Single Cell Genomics Center (SCGC)		367818	235649	371	0
2845119085	Bacteria	Draft	Single cells from Foraminiferal carbonate sand in Atlantis Massif, mid-Atlantic ridge, Atlantic Ocean - IODP-X357-M0069A-4R-1	Unclassified Acidobacteria SAG-AH-259-A01	Bigelow Laboratory Single Cell Genomics Center (SCGC)		315302	168271	351	0
2845096157	Bacteria	Draft	Single cells from Foraminiferal carbonate sand in Atlantis Massif, mid-Atlantic ridge, Atlantic Ocean - IODP-X357-M0069A-4R-1	Unclassified Marinimicrobia SAG-AH-259-E05	Bigelow Laboratory Single Cell Genomics Center (SCGC)		339446	164474	375	0
2845054920	Bacteria	Draft	Single cells from Foraminiferal carbonate sand in Atlantis Massif, mid-Atlantic ridge, Atlantic Ocean - IODP-X357-M0069A-4R-1	Unclassified Dehalococcoidia SAG-AH-259-N17	Bigelow Laboratory Single Cell Genomics Center (SCGC)		565116	374689	589	0
2845062130	Bacteria	Draft	Single cells from Foraminiferal carbonate sand in Atlantis Massif, mid-Atlantic ridge, Atlantic Ocean - IODP-X357-M0069A-4R-1	Unclassified Proteobacteria SAG-AH-259-M03	Bigelow Laboratory Single Cell Genomics Center (SCGC)		341299	199563	374	0
2845098985	Bacteria	Draft	Single cells from Foraminiferal carbonate sand in Atlantis Massif, mid-Atlantic ridge, Atlantic Ocean - IODP-X357-M0069A-4R-1	Unclassified Dehalococcoidia SAG-AH-259-D16	Bigelow Laboratory Single Cell Genomics Center (SCGC)		267515	171296	276	0
2845075779	Bacteria	Draft	Single cells from Foraminiferal carbonate sand in Atlantis Massif, mid-Atlantic ridge, Atlantic Ocean - IODP-X357-M0069A-4R-1	Unclassified Dehalococcoidia SAG-AH-259-J02	Bigelow Laboratory Single Cell Genomics Center (SCGC)		319741	208069	367	0
2845074244	Bacteria	Draft	Single cells from Foraminiferal carbonate sand in Atlantis Massif, mid-Atlantic ridge, Atlantic Ocean - IODP-X357-M0069A-4R-1	Unclassified Alphaproteobacteria SAG-AH-259-J08	Bigelow Laboratory Single Cell Genomics Center (SCGC)		392898	245253	412	0
2845119440	Bacteria	Draft	Single cells from Foraminiferal carbonate sand in Atlantis Massif, mid-Atlantic ridge, Atlantic Ocean - IODP-X357-M0069A-4R-1	Unclassified Acidobacteriales SAG-AH-259-D05	Bigelow Laboratory Single Cell Genomics Center (SCGC)		738326	378712	843	0
2845084821	Bacteria	Draft	Single cells from Foraminiferal carbonate sand in Atlantis Massif, mid-Atlantic ridge, Atlantic Ocean - IODP-X357-M0069A-4R-1	Unclassified Acidobacteria Subgroup 21 SAG-AH-259-G07	Bigelow Laboratory Single Cell Genomics Center (SCGC)		331959	172424	376	0
2845065445	Bacteria	Draft	Single cells from Foraminiferal carbonate sand in Atlantis Massif, mid-Atlantic ridge, Atlantic Ocean - IODP-X357-M0069A-4R-1	Unclassified Marinimicrobia SAG-AH-259-L11	Bigelow Laboratory Single Cell Genomics Center (SCGC)		393591	191733	360	1
2845115879	Bacteria	Draft	Single cells from Foraminiferal carbonate sand in Atlantis Massif, mid-Atlantic ridge, Atlantic Ocean - IODP-X357-M0069A-4R-1	Unclassified Acidobacteria SAG-AH-259-A11	Bigelow Laboratory Single Cell Genomics Center (SCGC)		510478	312546	534	0
2845099271	Bacteria	Draft	Single cells from Foraminiferal carbonate sand in Atlantis Massif, mid-Atlantic ridge, Atlantic Ocean - IODP-X357-M0069A-4R-1	Unclassified Nitrospira SAG-AH-259-D15	Bigelow Laboratory Single Cell Genomics Center (SCGC)		521719	300283	539	1
2845055835	Bacteria	Draft	Single cells from Foraminiferal carbonate sand in Atlantis Massif, mid-Atlantic ridge, Atlantic Ocean - IODP-X357-M0069A-4R-1	Unclassified Alphaproteobacteria SAG-AH-259-N11	Bigelow Laboratory Single Cell Genomics Center (SCGC)		765901	495176	853	0
2845088392	Bacteria	Draft	Single cells from Foraminiferal carbonate sand in Atlantis Massif, mid-Atlantic ridge, Atlantic Ocean - IODP-X357-M0069A-4R-1	Unclassified Acidobacteria Subgroup 26 SAG-AH-259-F13	Bigelow Laboratory Single Cell Genomics Center (SCGC)		149728	90896	164	0
2845044487	Bacteria	Draft	Single cells from Foraminiferal carbonate sand in Atlantis Massif, mid-Atlantic ridge, Atlantic Ocean - IODP-X357-M0069A-4R-1	Unclassified Proteobacteria SAG-AH-259-P10	Bigelow Laboratory Single Cell Genomics Center (SCGC)		256035	163415	302	0
2845068630	Bacteria	Draft	Single cells from Foraminiferal carbonate sand in Atlantis Massif, mid-Atlantic ridge, Atlantic Ocean - IODP-X357-M0069A-4R-1	Unclassified Proteobacteria SAG-AH-259-K21	Bigelow Laboratory Single Cell Genomics Center (SCGC)		49286	32559	58	0
2845051165	Bacteria	Draft	Single cells from Foraminiferal carbonate sand in Atlantis Massif, mid-Atlantic ridge, Atlantic Ocean - IODP-X357-M0069A-4R-1	Unclassified Acidobacteria Subgroup 26 SAG-AH-259-O11	Bigelow Laboratory Single Cell Genomics Center (SCGC)		512422	318770	527	0
2845071459	Bacteria	Draft	Single cells from Foraminiferal carbonate sand in Atlantis Massif, mid-Atlantic ridge, Atlantic Ocean - IODP-X357-M0069A-4R-1	Unclassified Actinobacteria SAG-AH-259-K04	Bigelow Laboratory Single Cell Genomics Center (SCGC)		214834	128042	244	0
2845089088	Bacteria	Draft	Single cells from Foraminiferal carbonate sand in Atlantis Massif, mid-Atlantic ridge, Atlantic Ocean - IODP-X357-M0069A-4R-1	Unclassified Gemmatimonadetes SAG-AH-259-F07	Bigelow Laboratory Single Cell Genomics Center (SCGC)		236135	136805	273	0
2845114547	Bacteria	Draft	Single cells from Foraminiferal carbonate sand in Atlantis Massif, mid-Atlantic ridge, Atlantic Ocean - IODP-X357-M0069A-4R-1	Unclassified Proteobacteria SAG-AH-259-A18	Bigelow Laboratory Single Cell Genomics Center (SCGC)		45815	30765	59	0
2845090882	Bacteria	Draft	Single cells from Foraminiferal carbonate sand in Atlantis Massif, mid-Atlantic ridge, Atlantic Ocean - IODP-X357-M0069A-4R-1	Unclassified Acidobacteria SAG-AH-259-E23	Bigelow Laboratory Single Cell Genomics Center (SCGC)		418697	249528	425	0
2845044080	Bacteria	Draft	Single cells from Foraminiferal carbonate sand in Atlantis Massif, mid-Atlantic ridge, Atlantic Ocean - IODP-X357-M0069A-4R-1	Unclassified Alphaproteobacteria SAG-AH-259-P11	Bigelow Laboratory Single Cell Genomics Center (SCGC)		365186	235067	389	1
2845091318	Bacteria	Draft	Single cells from Foraminiferal carbonate sand in Atlantis Massif, mid-Atlantic ridge, Atlantic Ocean - IODP-X357-M0069A-4R-1	Unclassified Proteobacteria SAG-AH-259-E22	Bigelow Laboratory Single Cell Genomics Center (SCGC)		271633	159361	293	0
2845098348	Bacteria	Draft	Single cells from Foraminiferal carbonate sand in Atlantis Massif, mid-Atlantic ridge, Atlantic Ocean - IODP-X357-M0069A-4R-1	Unclassified Alphaproteobacteria SAG-AH-259-D18	Bigelow Laboratory Single Cell Genomics Center (SCGC)		286782	177095	306	1
2845061893	Bacteria	Draft	Single cells from Foraminiferal carbonate sand in Atlantis Massif, mid-Atlantic ridge, Atlantic Ocean - IODP-X357-M0069A-4R-1	Unclassified Acidobacteria Subgroup 26 SAG-AH-259-M06	Bigelow Laboratory Single Cell Genomics Center (SCGC)		5821	3758	7	0
2845106197	Bacteria	Draft	Single cells from Foraminiferal carbonate sand in Atlantis Massif, mid-Atlantic ridge, Atlantic Ocean - IODP-X357-M0069A-4R-1	Unclassified Bacteria SAG-AH-259-C07	Bigelow Laboratory Single Cell Genomics Center (SCGC)		183517	111270	188	0
2845118083	Bacteria	Draft	Single cells from Foraminiferal carbonate sand in Atlantis Massif, mid-Atlantic ridge, Atlantic Ocean - IODP-X357-M0069A-4R-1	Unclassified Acidobacteria Subgroup 26 SAG-AH-259-A04	Bigelow Laboratory Single Cell Genomics Center (SCGC)		367113	226248	376	0
2845045120	Bacteria	Draft	Single cells from Foraminiferal carbonate sand in Atlantis Massif, mid-Atlantic ridge, Atlantic Ocean - IODP-X357-M0069A-4R-1	Unclassified Alphaproteobacteria SAG-AH-259-P08	Bigelow Laboratory Single Cell Genomics Center (SCGC)		394273	253646	435	0
2845103183	Bacteria	Draft	Single cells from Foraminiferal carbonate sand in Atlantis Massif, mid-Atlantic ridge, Atlantic Ocean - IODP-X357-M0069A-4R-1	Unclassified Actinobacteria SAG-AH-259-C17	Bigelow Laboratory Single Cell Genomics Center (SCGC)		325077	215476	354	0
2845066632	Bacteria	Draft	Single cells from Foraminiferal carbonate sand in Atlantis Massif, mid-Atlantic ridge, Atlantic Ocean - IODP-X357-M0069A-4R-1	Unclassified Patescibacteria SAG-AH-259-L07	Bigelow Laboratory Single Cell Genomics Center (SCGC)		400188	153205	427	0
2845062032	Bacteria	Draft	Single cells from Foraminiferal carbonate sand in Atlantis Massif, mid-Atlantic ridge, Atlantic Ocean - IODP-X357-M0069A-4R-1	Unclassified Alphaproteobacteria SAG-AH-259-M04	Bigelow Laboratory Single Cell Genomics Center (SCGC)		101155	60070	97	0
2845084191	Bacteria	Draft	Single cells from Foraminiferal carbonate sand in Atlantis Massif, mid-Atlantic ridge, Atlantic Ocean - IODP-X357-M0069A-4R-1	Unclassified Acidobacteria Subgroup 21 SAG-AH-259-G10	Bigelow Laboratory Single Cell Genomics Center (SCGC)		368487	200062	374	0
2845103548	Bacteria	Draft	Single cells from Foraminiferal carbonate sand in Atlantis Massif, mid-Atlantic ridge, Atlantic Ocean - IODP-X357-M0069A-4R-1	Unclassified Alphaproteobacteria SAG-AH-259-C16	Bigelow Laboratory Single Cell Genomics Center (SCGC)		476877	300977	535	1
2845109650	Bacteria	Draft	Single cells from Foraminiferal carbonate sand in Atlantis Massif, mid-Atlantic ridge, Atlantic Ocean - IODP-X357-M0069A-4R-1	Unclassified Proteobacteria SAG-AH-259-B09	Bigelow Laboratory Single Cell Genomics Center (SCGC)		225881	128078	261	0
2845077796	Bacteria	Draft	Single cells from Foraminiferal carbonate sand in Atlantis Massif, mid-Atlantic ridge, Atlantic Ocean - IODP-X357-M0069A-4R-1	Unclassified Bacteria SAG-AH-259-I18	Bigelow Laboratory Single Cell Genomics Center (SCGC)		131088	86280	152	0
2845117644	Bacteria	Draft	Single cells from Foraminiferal carbonate sand in Atlantis Massif, mid-Atlantic ridge, Atlantic Ocean - IODP-X357-M0069A-4R-1	Unclassified Dehalococcoidia SAG-AH-259-A05	Bigelow Laboratory Single Cell Genomics Center (SCGC)		421986	267783	428	0
2845084607	Bacteria	Draft	Single cells from Foraminiferal carbonate sand in Atlantis Massif, mid-Atlantic ridge, Atlantic Ocean - IODP-X357-M0069A-4R-1	Unclassified Bacteria SAG-AH-259-G08	Bigelow Laboratory Single Cell Genomics Center (SCGC)		188366	115823	212	0
2845071224	Bacteria	Draft	Single cells from Foraminiferal carbonate sand in Atlantis Massif, mid-Atlantic ridge, Atlantic Ocean - IODP-X357-M0069A-4R-1	Unclassified Dehalococcoidia SAG-AH-259-K05	Bigelow Laboratory Single Cell Genomics Center (SCGC)		206067	131314	228	0
2845078428	Bacteria	Draft	Single cells from Foraminiferal carbonate sand in Atlantis Massif, mid-Atlantic ridge, Atlantic Ocean - IODP-X357-M0069A-4R-1	Unclassified Chloroflexi SAG-AH-259-I16	Bigelow Laboratory Single Cell Genomics Center (SCGC)		359035	237182	401	0
2845063877	Bacteria	Draft	Single cells from Foraminiferal carbonate sand in Atlantis Massif, mid-Atlantic ridge, Atlantic Ocean - IODP-X357-M0069A-4R-1	Unclassified Dehalococcoidia SAG-AH-259-L17	Bigelow Laboratory Single Cell Genomics Center (SCGC)		471979	258455	547	1
2845065373	Bacteria	Draft	Single cells from Foraminiferal carbonate sand in Atlantis Massif, mid-Atlantic ridge, Atlantic Ocean - IODP-X357-M0069A-4R-1	Unclassified Proteobacteria SAG-AH-259-L13	Bigelow Laboratory Single Cell Genomics Center (SCGC)		53623	34825	68	0
2845082197	Bacteria	Draft	Single cells from Foraminiferal carbonate sand in Atlantis Massif, mid-Atlantic ridge, Atlantic Ocean - IODP-X357-M0069A-4R-1	Unclassified Acidobacteria Subgroup 26 SAG-AH-259-G21	Bigelow Laboratory Single Cell Genomics Center (SCGC)		324117	199594	324	0
2845118462	Bacteria	Draft	Single cells from Foraminiferal carbonate sand in Atlantis Massif, mid-Atlantic ridge, Atlantic Ocean - IODP-X357-M0069A-4R-1	Unclassified Acidobacteria Subgroup 21 SAG-AH-259-A02	Bigelow Laboratory Single Cell Genomics Center (SCGC)		547088	286597	616	0
2845110817	Bacteria	Draft	Single cells from Foraminiferal carbonate sand in Atlantis Massif, mid-Atlantic ridge, Atlantic Ocean - IODP-X357-M0069A-4R-1	Unclassified Dehalococcoidia SAG-AH-259-B04	Bigelow Laboratory Single Cell Genomics Center (SCGC)		508358	329471	533	0
2845093975	Bacteria	Draft	Single cells from Foraminiferal carbonate sand in Atlantis Massif, mid-Atlantic ridge, Atlantic Ocean - IODP-X357-M0069A-4R-1	Unclassified Acidobacteria Subgroup 6 SAG-AH-259-E14	Bigelow Laboratory Single Cell Genomics Center (SCGC)		407229	261023	503	0
2845113987	Bacteria	Draft	Single cells from Foraminiferal carbonate sand in Atlantis Massif, mid-Atlantic ridge, Atlantic Ocean - IODP-X357-M0069A-4R-1	Unclassified Dehalococcoidia SAG-AH-259-A20	Bigelow Laboratory Single Cell Genomics Center (SCGC)		422769	270731	470	0
2845072491	Bacteria	Draft	Single cells from Foraminiferal carbonate sand in Atlantis Massif, mid-Atlantic ridge, Atlantic Ocean - IODP-X357-M0069A-4R-1	Unclassified Acidobacteriia SAG-AH-259-J22	Bigelow Laboratory Single Cell Genomics Center (SCGC)		199059	111950	229	0
2845106858	Bacteria	Draft	Single cells from Foraminiferal carbonate sand in Atlantis Massif, mid-Atlantic ridge, Atlantic Ocean - IODP-X357-M0069A-4R-1	Unclassified Chloroflexi SAG-AH-259-C05	Bigelow Laboratory Single Cell Genomics Center (SCGC)		142925	90083	163	0
2845062990	Bacteria	Draft	Single cells from Foraminiferal carbonate sand in Atlantis Massif, mid-Atlantic ridge, Atlantic Ocean - IODP-X357-M0069A-4R-1	Unclassified Bacteria SAG-AH-259-L21	Bigelow Laboratory Single Cell Genomics Center (SCGC)		386698	220648	363	0
2845046895	Bacteria	Draft	Single cells from Foraminiferal carbonate sand in Atlantis Massif, mid-Atlantic ridge, Atlantic Ocean - IODP-X357-M0069A-4R-1	Unclassified Marinimicrobia SAG-AH-259-O22	Bigelow Laboratory Single Cell Genomics Center (SCGC)		955987	464606	959	0
2845053747	Bacteria	Draft	Single cells from Foraminiferal carbonate sand in Atlantis Massif, mid-Atlantic ridge, Atlantic Ocean - IODP-X357-M0069A-4R-1	Unclassified Alphaproteobacteria SAG-AH-259-N22	Bigelow Laboratory Single Cell Genomics Center (SCGC)		410019	267291	415	0
2845095582	Bacteria	Draft	Single cells from Foraminiferal carbonate sand in Atlantis Massif, mid-Atlantic ridge, Atlantic Ocean - IODP-X357-M0069A-4R-1	Unclassified Alphaproteobacteria SAG-AH-259-E09	Bigelow Laboratory Single Cell Genomics Center (SCGC)		275748	175740	322	0
2845086681	Bacteria	Draft	Single cells from Foraminiferal carbonate sand in Atlantis Massif, mid-Atlantic ridge, Atlantic Ocean - IODP-X357-M0069A-4R-1	Unclassified Bacteria SAG-AH-259-F20	Bigelow Laboratory Single Cell Genomics Center (SCGC)		362427	206772	404	1
2845058161	Bacteria	Draft	Single cells from Foraminiferal carbonate sand in Atlantis Massif, mid-Atlantic ridge, Atlantic Ocean - IODP-X357-M0069A-4R-1	Unclassified Proteobacteria SAG-AH-259-M21	Bigelow Laboratory Single Cell Genomics Center (SCGC)		136443	85064	188	0
2845081508	Bacteria	Draft	Single cells from Foraminiferal carbonate sand in Atlantis Massif, mid-Atlantic ridge, Atlantic Ocean - IODP-X357-M0069A-4R-1	Unclassified Nitrospirae SAG-AH-259-G23	Bigelow Laboratory Single Cell Genomics Center (SCGC)		466401	248752	486	0
2845091919	Bacteria	Draft	Single cells from Foraminiferal carbonate sand in Atlantis Massif, mid-Atlantic ridge, Atlantic Ocean - IODP-X357-M0069A-4R-1	Unclassified Acidobacteria Subgroup 21 SAG-AH-259-E20	Bigelow Laboratory Single Cell Genomics Center (SCGC)		356692	188555	382	1
2845080766	Bacteria	Draft	Single cells from Foraminiferal carbonate sand in Atlantis Massif, mid-Atlantic ridge, Atlantic Ocean - IODP-X357-M0069A-4R-1	Unclassified Bacteria SAG-AH-259-H12	Bigelow Laboratory Single Cell Genomics Center (SCGC)		222810	127752	221	1
2845083549	Bacteria	Draft	Single cells from Foraminiferal carbonate sand in Atlantis Massif, mid-Atlantic ridge, Atlantic Ocean - IODP-X357-M0069A-4R-1	Unclassified Alteromonas SAG-AH-259-G15	Bigelow Laboratory Single Cell Genomics Center (SCGC)		369638	159115	355	1
2845041832	Bacteria	Draft	Single cells from Foraminiferal carbonate sand in Atlantis Massif, mid-Atlantic ridge, Atlantic Ocean - IODP-X357-M0069A-4R-1	Unclassified Gemmatimonadaceae SAG-AH-259-P16	Bigelow Laboratory Single Cell Genomics Center (SCGC)		750174	467464	801	0
2845081000	Bacteria	Draft	Single cells from Foraminiferal carbonate sand in Atlantis Massif, mid-Atlantic ridge, Atlantic Ocean - IODP-X357-M0069A-4R-1	Unclassified Candidate division Dadabacteria SAG-AH-259-H01	Bigelow Laboratory Single Cell Genomics Center (SCGC)		448629	185488	494	0
2845068692	Bacteria	Draft	Single cells from Foraminiferal carbonate sand in Atlantis Massif, mid-Atlantic ridge, Atlantic Ocean - IODP-X357-M0069A-4R-1	Unclassified Dehalococcoidia SAG-AH-259-K20	Bigelow Laboratory Single Cell Genomics Center (SCGC)		563640	361297	604	0
2845079285	Bacteria	Draft	Single cells from Foraminiferal carbonate sand in Atlantis Massif, mid-Atlantic ridge, Atlantic Ocean - IODP-X357-M0069A-4R-1	Unclassified Proteobacteria SAG-AH-259-I11	Bigelow Laboratory Single Cell Genomics Center (SCGC)		103012	58278	148	0
2845107131	Bacteria	Draft	Single cells from Foraminiferal carbonate sand in Atlantis Massif, mid-Atlantic ridge, Atlantic Ocean - IODP-X357-M0069A-4R-1	Unclassified Actinobacteria SAG-AH-259-C02	Bigelow Laboratory Single Cell Genomics Center (SCGC)		279177	178311	328	0
2845094481	Bacteria	Draft	Single cells from Foraminiferal carbonate sand in Atlantis Massif, mid-Atlantic ridge, Atlantic Ocean - IODP-X357-M0069A-4R-1	Unclassified Marinimicrobia SAG-AH-259-E13	Bigelow Laboratory Single Cell Genomics Center (SCGC)		733282	354712	768	0
2845114607	Bacteria	Draft	Single cells from Foraminiferal carbonate sand in Atlantis Massif, mid-Atlantic ridge, Atlantic Ocean - IODP-X357-M0069A-4R-1	Unclassified Proteobacteria SAG-AH-259-A17	Bigelow Laboratory Single Cell Genomics Center (SCGC)		158522	97274	222	0
2845091619	Bacteria	Draft	Single cells from Foraminiferal carbonate sand in Atlantis Massif, mid-Atlantic ridge, Atlantic Ocean - IODP-X357-M0069A-4R-1	Unclassified Alphaproteobacteria SAG-AH-259-E21	Bigelow Laboratory Single Cell Genomics Center (SCGC)		270952	175184	288	1
2845102089	Bacteria	Draft	Single cells from Foraminiferal carbonate sand in Atlantis Massif, mid-Atlantic ridge, Atlantic Ocean - IODP-X357-M0069A-4R-1	Unclassified Alphaproteobacteria SAG-AH-259-D06	Bigelow Laboratory Single Cell Genomics Center (SCGC)		499866	318315	525	0
2845064448	Bacteria	Draft	Single cells from Foraminiferal carbonate sand in Atlantis Massif, mid-Atlantic ridge, Atlantic Ocean - IODP-X357-M0069A-4R-1	Unclassified Parcubacteria SAG-AH-259-L16	Bigelow Laboratory Single Cell Genomics Center (SCGC)		402202	180292	462	1
2845102951	Bacteria	Draft	Single cells from Foraminiferal carbonate sand in Atlantis Massif, mid-Atlantic ridge, Atlantic Ocean - IODP-X357-M0069A-4R-1	Unclassified Actinobacteria SAG-AH-259-C20	Bigelow Laboratory Single Cell Genomics Center (SCGC)		203362	132847	219	0
2845116418	Bacteria	Draft	Single cells from Foraminiferal carbonate sand in Atlantis Massif, mid-Atlantic ridge, Atlantic Ocean - IODP-X357-M0069A-4R-1	Unclassified Gemmatimonadaceae SAG-AH-259-A10	Bigelow Laboratory Single Cell Genomics Center (SCGC)		563464	352426	622	1
2845104934	Bacteria	Draft	Single cells from Foraminiferal carbonate sand in Atlantis Massif, mid-Atlantic ridge, Atlantic Ocean - IODP-X357-M0069A-4R-1	Unclassified Deltaproteobacteria SAG-AH-259-C13	Bigelow Laboratory Single Cell Genomics Center (SCGC)		213978	123020	223	0
2845040412	Bacteria	Draft	Single cells from Foraminiferal carbonate sand in Atlantis Massif, mid-Atlantic ridge, Atlantic Ocean - IODP-X357-M0069A-4R-1	Unclassified Alphaproteobacteria SAG-AH-259-P19	Bigelow Laboratory Single Cell Genomics Center (SCGC)		820197	526413	901	0
2845059203	Bacteria	Draft	Single cells from Foraminiferal carbonate sand in Atlantis Massif, mid-Atlantic ridge, Atlantic Ocean - IODP-X357-M0069A-4R-1	Unclassified Halomonas SAG-AH-259-M16	Bigelow Laboratory Single Cell Genomics Center (SCGC)		613190	341318	647	0
2845101658	Bacteria	Draft	Single cells from Foraminiferal carbonate sand in Atlantis Massif, mid-Atlantic ridge, Atlantic Ocean - IODP-X357-M0069A-4R-1	Unclassified Dehalococcoidia SAG-AH-259-D07	Bigelow Laboratory Single Cell Genomics Center (SCGC)		378804	242755	418	0
2845095260	Bacteria	Draft	Single cells from Foraminiferal carbonate sand in Atlantis Massif, mid-Atlantic ridge, Atlantic Ocean - IODP-X357-M0069A-4R-1	Unclassified Actinobacteria SAG-AH-259-E11	Bigelow Laboratory Single Cell Genomics Center (SCGC)		310400	201826	308	0
2845052149	Bacteria	Draft	Single cells from Foraminiferal carbonate sand in Atlantis Massif, mid-Atlantic ridge, Atlantic Ocean - IODP-X357-M0069A-4R-1	Unclassified Candidate division Dadabacteria SAG-AH-259-O07	Bigelow Laboratory Single Cell Genomics Center (SCGC)		1019519	397746	1114	1
2845061902	Bacteria	Draft	Single cells from Foraminiferal carbonate sand in Atlantis Massif, mid-Atlantic ridge, Atlantic Ocean - IODP-X357-M0069A-4R-1	Unclassified Bacteria SAG-AH-259-M05	Bigelow Laboratory Single Cell Genomics Center (SCGC)		112810	69878	124	0
2845042653	Bacteria	Draft	Single cells from Foraminiferal carbonate sand in Atlantis Massif, mid-Atlantic ridge, Atlantic Ocean - IODP-X357-M0069A-4R-1	Unclassified Alphaproteobacteria SAG-AH-259-P15	Bigelow Laboratory Single Cell Genomics Center (SCGC)		467063	292049	484	0
2845101553	Bacteria	Draft	Single cells from Foraminiferal carbonate sand in Atlantis Massif, mid-Atlantic ridge, Atlantic Ocean - IODP-X357-M0069A-4R-1	Unclassified Bacteria SAG-AH-259-D08	Bigelow Laboratory Single Cell Genomics Center (SCGC)		95040	35828	104	0
2845087452	Bacteria	Draft	Single cells from Foraminiferal carbonate sand in Atlantis Massif, mid-Atlantic ridge, Atlantic Ocean - IODP-X357-M0069A-4R-1	Unclassified Marinimicrobia SAG-AH-259-F18	Bigelow Laboratory Single Cell Genomics Center (SCGC)		649328	310085	637	0
2845059875	Bacteria	Draft	Single cells from Foraminiferal carbonate sand in Atlantis Massif, mid-Atlantic ridge, Atlantic Ocean - IODP-X357-M0069A-4R-1	Unclassified Acidobacteria Subgroup 21 SAG-AH-259-M15	Bigelow Laboratory Single Cell Genomics Center (SCGC)		642390	337804	669	1
2845053285	Bacteria	Draft	Single cells from Foraminiferal carbonate sand in Atlantis Massif, mid-Atlantic ridge, Atlantic Ocean - IODP-X357-M0069A-4R-1	Unclassified Bacteria SAG-AH-259-O06	Bigelow Laboratory Single Cell Genomics Center (SCGC)		166203	87620	186	0
2845072062	Bacteria	Draft	Single cells from Foraminiferal carbonate sand in Atlantis Massif, mid-Atlantic ridge, Atlantic Ocean - IODP-X357-M0069A-4R-1	Unclassified Bacteria SAG-AH-259-J23	Bigelow Laboratory Single Cell Genomics Center (SCGC)		366130	215324	417	1
2845053521	Bacteria	Draft	Single cells from Foraminiferal carbonate sand in Atlantis Massif, mid-Atlantic ridge, Atlantic Ocean - IODP-X357-M0069A-4R-1	Unclassified Actinobacteria SAG-AH-259-O03	Bigelow Laboratory Single Cell Genomics Center (SCGC)		216310	143188	221	0
2845085645	Bacteria	Draft	Single cells from Foraminiferal carbonate sand in Atlantis Massif, mid-Atlantic ridge, Atlantic Ocean - IODP-X357-M0069A-4R-1	Unclassified Bacteria SAG-AH-259-G02	Bigelow Laboratory Single Cell Genomics Center (SCGC)		254282	145877	270	1
2845041431	Bacteria	Draft	Single cells from Foraminiferal carbonate sand in Atlantis Massif, mid-Atlantic ridge, Atlantic Ocean - IODP-X357-M0069A-4R-1	Unclassified Bacteria SAG-AH-259-P17	Bigelow Laboratory Single Cell Genomics Center (SCGC)		367805	212256	393	0
2845062936	Bacteria	Draft	Single cells from Foraminiferal carbonate sand in Atlantis Massif, mid-Atlantic ridge, Atlantic Ocean - IODP-X357-M0069A-4R-1	Unclassified Candidate division Omnitrophica SAG-AH-259-L22	Bigelow Laboratory Single Cell Genomics Center (SCGC)		36850	20414	52	0
2845073685	Bacteria	Draft	Single cells from Foraminiferal carbonate sand in Atlantis Massif, mid-Atlantic ridge, Atlantic Ocean - IODP-X357-M0069A-4R-1	Unclassified Chloroflexi SAG-AH-259-J13	Bigelow Laboratory Single Cell Genomics Center (SCGC)		115209	72474	156	0
2845083911	Bacteria	Draft	Single cells from Foraminiferal carbonate sand in Atlantis Massif, mid-Atlantic ridge, Atlantic Ocean - IODP-X357-M0069A-4R-1	Unclassified Acidobacteria SAG-AH-259-G11	Bigelow Laboratory Single Cell Genomics Center (SCGC)		204172	123362	276	0
2845048464	Bacteria	Draft	Single cells from Foraminiferal carbonate sand in Atlantis Massif, mid-Atlantic ridge, Atlantic Ocean - IODP-X357-M0069A-4R-1	Unclassified Chloroflexi SAG-AH-259-O20	Bigelow Laboratory Single Cell Genomics Center (SCGC)		360437	230880	411	0
2845108198	Bacteria	Draft	Single cells from Foraminiferal carbonate sand in Atlantis Massif, mid-Atlantic ridge, Atlantic Ocean - IODP-X357-M0069A-4R-1	Unclassified Alphaproteobacteria SAG-AH-259-B19	Bigelow Laboratory Single Cell Genomics Center (SCGC)		439008	271953	477	1
2845069935	Bacteria	Draft	Single cells from Foraminiferal carbonate sand in Atlantis Massif, mid-Atlantic ridge, Atlantic Ocean - IODP-X357-M0069A-4R-1	Unclassified Acidobacteria Subgroup 21 SAG-AH-259-K16	Bigelow Laboratory Single Cell Genomics Center (SCGC)		490779	262985	546	0
2845090558	Bacteria	Draft	Single cells from Foraminiferal carbonate sand in Atlantis Massif, mid-Atlantic ridge, Atlantic Ocean - IODP-X357-M0069A-4R-1	Unclassified Proteobacteria SAG-AH-259-F02	Bigelow Laboratory Single Cell Genomics Center (SCGC)		290855	180568	311	1
2845056704	Bacteria	Draft	Single cells from Foraminiferal carbonate sand in Atlantis Massif, mid-Atlantic ridge, Atlantic Ocean - IODP-X357-M0069A-4R-1	Unclassified Dehalococcoidia SAG-AH-259-N09	Bigelow Laboratory Single Cell Genomics Center (SCGC)		82094	48234	102	0
2845044792	Bacteria	Draft	Single cells from Foraminiferal carbonate sand in Atlantis Massif, mid-Atlantic ridge, Atlantic Ocean - IODP-X357-M0069A-4R-1	Unclassified Nitrospira SAG-AH-259-P09	Bigelow Laboratory Single Cell Genomics Center (SCGC)		300061	170509	326	0
2845095919	Bacteria	Draft	Single cells from Foraminiferal carbonate sand in Atlantis Massif, mid-Atlantic ridge, Atlantic Ocean - IODP-X357-M0069A-4R-1	Unclassified Candidate division NC10 SAG-AH-259-E08	Bigelow Laboratory Single Cell Genomics Center (SCGC)		70697	36748	82	0
2845056807	Bacteria	Draft	Single cells from Foraminiferal carbonate sand in Atlantis Massif, mid-Atlantic ridge, Atlantic Ocean - IODP-X357-M0069A-4R-1	Unclassified Bacteria SAG-AH-259-N07	Bigelow Laboratory Single Cell Genomics Center (SCGC)		258501	144361	228	0
2811994883	Bacteria	Draft	Single cells from Foraminiferal carbonate sand in Atlantis Massif, mid-Atlantic ridge, Atlantic Ocean - IODP-X357-M0069A-4R-1	Unclassified Acidobacteriales SAG-AH-259-D05	Bigelow Laboratory Single Cell Genomics Center (SCGC)		738326	378712	818	0
2845050643	Bacteria	Draft	Single cells from Foraminiferal carbonate sand in Atlantis Massif, mid-Atlantic ridge, Atlantic Ocean - IODP-X357-M0069A-4R-1	Unclassified Actinobacteria SAG-AH-259-O14	Bigelow Laboratory Single Cell Genomics Center (SCGC)		482251	315397	512	0
2845079434	Bacteria	Draft	Single cells from Foraminiferal carbonate sand in Atlantis Massif, mid-Atlantic ridge, Atlantic Ocean - IODP-X357-M0069A-4R-1	Unclassified Alphaproteobacteria SAG-AH-259-I10	Bigelow Laboratory Single Cell Genomics Center (SCGC)		552754	331757	573	0
2845078840	Bacteria	Draft	Single cells from Foraminiferal carbonate sand in Atlantis Massif, mid-Atlantic ridge, Atlantic Ocean - IODP-X357-M0069A-4R-1	Unclassified Proteobacteria SAG-AH-259-I14	Bigelow Laboratory Single Cell Genomics Center (SCGC)		234073	147360	254	0
2845038700	Bacteria	Draft	Single cells from Foraminiferal carbonate sand in Atlantis Massif, mid-Atlantic ridge, Atlantic Ocean - IODP-X357-M0069A-4R-1	Unclassified Halomonas SAG-AH-259-P22	Bigelow Laboratory Single Cell Genomics Center (SCGC)		643390	350320	646	0
2845050115	Bacteria	Draft	Single cells from Foraminiferal carbonate sand in Atlantis Massif, mid-Atlantic ridge, Atlantic Ocean - IODP-X357-M0069A-4R-1	Unclassified Nitrospira SAG-AH-259-O15	Bigelow Laboratory Single Cell Genomics Center (SCGC)		435493	253506	514	1
2845089370	Bacteria	Draft	Single cells from Foraminiferal carbonate sand in Atlantis Massif, mid-Atlantic ridge, Atlantic Ocean - IODP-X357-M0069A-4R-1	Unclassified Halomonas SAG-AH-259-F05	Bigelow Laboratory Single Cell Genomics Center (SCGC)		331089	175991	352	1
2845055530	Bacteria	Draft	Single cells from Foraminiferal carbonate sand in Atlantis Massif, mid-Atlantic ridge, Atlantic Ocean - IODP-X357-M0069A-4R-1	Unclassified Acidobacteria SAG-AH-259-N15	Bigelow Laboratory Single Cell Genomics Center (SCGC)		263308	157062	291	0
2845041330	Bacteria	Draft	Single cells from Foraminiferal carbonate sand in Atlantis Massif, mid-Atlantic ridge, Atlantic Ocean - IODP-X357-M0069A-4R-1	Unclassified Proteobacteria SAG-AH-259-P18	Bigelow Laboratory Single Cell Genomics Center (SCGC)		73388	34476	99	0
2845043150	Bacteria	Draft	Single cells from Foraminiferal carbonate sand in Atlantis Massif, mid-Atlantic ridge, Atlantic Ocean - IODP-X357-M0069A-4R-1	Unclassified Acidobacteria Subgroup 26 SAG-AH-259-P13	Bigelow Laboratory Single Cell Genomics Center (SCGC)		923581	595009	913	1
2845069314	Bacteria	Draft	Single cells from Foraminiferal carbonate sand in Atlantis Massif, mid-Atlantic ridge, Atlantic Ocean - IODP-X357-M0069A-4R-1	Unclassified Alphaproteobacteria SAG-AH-259-K17	Bigelow Laboratory Single Cell Genomics Center (SCGC)		577826	367903	611	0
2845093365	Bacteria	Draft	Single cells from Foraminiferal carbonate sand in Atlantis Massif, mid-Atlantic ridge, Atlantic Ocean - IODP-X357-M0069A-4R-1	Unclassified Nitrospira SAG-AH-259-E15	Bigelow Laboratory Single Cell Genomics Center (SCGC)		578797	334575	593	1
2845080076	Bacteria	Draft	Single cells from Foraminiferal carbonate sand in Atlantis Massif, mid-Atlantic ridge, Atlantic Ocean - IODP-X357-M0069A-4R-1	Unclassified Proteobacteria SAG-AH-259-I05	Bigelow Laboratory Single Cell Genomics Center (SCGC)		140764	90396	141	0
2845101220	Bacteria	Draft	Single cells from Foraminiferal carbonate sand in Atlantis Massif, mid-Atlantic ridge, Atlantic Ocean - IODP-X357-M0069A-4R-1	Unclassified Acidobacteria Subgroup 21 SAG-AH-259-D09	Bigelow Laboratory Single Cell Genomics Center (SCGC)		302722	158020	323	0
2845085927	Bacteria	Draft	Single cells from Foraminiferal carbonate sand in Atlantis Massif, mid-Atlantic ridge, Atlantic Ocean - IODP-X357-M0069A-4R-1	Unclassified Alphaproteobacteria SAG-AH-259-F22	Bigelow Laboratory Single Cell Genomics Center (SCGC)		327976	209221	397	1
2845109917	Bacteria	Draft	Single cells from Foraminiferal carbonate sand in Atlantis Massif, mid-Atlantic ridge, Atlantic Ocean - IODP-X357-M0069A-4R-1	Unclassified Alphaproteobacteria SAG-AH-259-B08	Bigelow Laboratory Single Cell Genomics Center (SCGC)		114890	74215	129	0
2845083023	Bacteria	Draft	Single cells from Foraminiferal carbonate sand in Atlantis Massif, mid-Atlantic ridge, Atlantic Ocean - IODP-X357-M0069A-4R-1	Unclassified Gemmatimonadetes SAG-AH-259-G16	Bigelow Laboratory Single Cell Genomics Center (SCGC)		456395	285633	514	0
2845066205	Bacteria	Draft	Single cells from Foraminiferal carbonate sand in Atlantis Massif, mid-Atlantic ridge, Atlantic Ocean - IODP-X357-M0069A-4R-1	Unclassified Acidobacteria Subgroup 21 SAG-AH-259-L09	Bigelow Laboratory Single Cell Genomics Center (SCGC)		403442	210090	423	0
2845108991	Bacteria	Draft	Single cells from Foraminiferal carbonate sand in Atlantis Massif, mid-Atlantic ridge, Atlantic Ocean - IODP-X357-M0069A-4R-1	Unclassified Acidobacteria Subgroup 21 SAG-AH-259-B15	Bigelow Laboratory Single Cell Genomics Center (SCGC)		250813	130790	294	0
2845057045	Bacteria	Draft	Single cells from Foraminiferal carbonate sand in Atlantis Massif, mid-Atlantic ridge, Atlantic Ocean - IODP-X357-M0069A-4R-1	Unclassified Bacteria SAG-AH-259-N06	Bigelow Laboratory Single Cell Genomics Center (SCGC)		200815	119215	238	0
2845108692	Bacteria	Draft	Single cells from Foraminiferal carbonate sand in Atlantis Massif, mid-Atlantic ridge, Atlantic Ocean - IODP-X357-M0069A-4R-1	Unclassified Alphaproteobacteria SAG-AH-259-B16	Bigelow Laboratory Single Cell Genomics Center (SCGC)		253714	167451	298	0
2845085249	Bacteria	Draft	Single cells from Foraminiferal carbonate sand in Atlantis Massif, mid-Atlantic ridge, Atlantic Ocean - IODP-X357-M0069A-4R-1	Unclassified Bacteria SAG-AH-259-G04	Bigelow Laboratory Single Cell Genomics Center (SCGC)		230358	140342	284	0
2845098665	Bacteria	Draft	Single cells from Foraminiferal carbonate sand in Atlantis Massif, mid-Atlantic ridge, Atlantic Ocean - IODP-X357-M0069A-4R-1	Unclassified Alphaproteobacteria SAG-AH-259-D17	Bigelow Laboratory Single Cell Genomics Center (SCGC)		308686	201490	318	0
2845057623	Bacteria	Draft	Single cells from Foraminiferal carbonate sand in Atlantis Massif, mid-Atlantic ridge, Atlantic Ocean - IODP-X357-M0069A-4R-1	Unclassified Acidobacteria Subgroup 21 SAG-AH-259-N03	Bigelow Laboratory Single Cell Genomics Center (SCGC)		225184	140904	253	0
2845086343	Bacteria	Draft	Single cells from Foraminiferal carbonate sand in Atlantis Massif, mid-Atlantic ridge, Atlantic Ocean - IODP-X357-M0069A-4R-1	Unclassified Nitrospira SAG-AH-259-F21	Bigelow Laboratory Single Cell Genomics Center (SCGC)		249404	144938	330	0
2845115413	Bacteria	Draft	Single cells from Foraminiferal carbonate sand in Atlantis Massif, mid-Atlantic ridge, Atlantic Ocean - IODP-X357-M0069A-4R-1	Unclassified Alphaproteobacteria SAG-AH-259-A14	Bigelow Laboratory Single Cell Genomics Center (SCGC)		406442	258505	459	0
2845109289	Bacteria	Draft	Single cells from Foraminiferal carbonate sand in Atlantis Massif, mid-Atlantic ridge, Atlantic Ocean - IODP-X357-M0069A-4R-1	Unclassified Alphaproteobacteria SAG-AH-259-B14	Bigelow Laboratory Single Cell Genomics Center (SCGC)		236535	153245	271	0
2845067106	Bacteria	Draft	Single cells from Foraminiferal carbonate sand in Atlantis Massif, mid-Atlantic ridge, Atlantic Ocean - IODP-X357-M0069A-4R-1	Unclassified Candidatus Kerfeldbacteria SAG-AH-259-L05	Bigelow Laboratory Single Cell Genomics Center (SCGC)		435447	162644	439	1
2845079100	Bacteria	Draft	Single cells from Foraminiferal carbonate sand in Atlantis Massif, mid-Atlantic ridge, Atlantic Ocean - IODP-X357-M0069A-4R-1	Unclassified Proteobacteria SAG-AH-259-I13	Bigelow Laboratory Single Cell Genomics Center (SCGC)		146679	91222	177	0
2845072721	Bacteria	Draft	Single cells from Foraminiferal carbonate sand in Atlantis Massif, mid-Atlantic ridge, Atlantic Ocean - IODP-X357-M0069A-4R-1	Unclassified Alphaproteobacteria SAG-AH-259-J21	Bigelow Laboratory Single Cell Genomics Center (SCGC)		428973	275267	447	0
2845060563	Bacteria	Draft	Single cells from Foraminiferal carbonate sand in Atlantis Massif, mid-Atlantic ridge, Atlantic Ocean - IODP-X357-M0069A-4R-1	Unclassified Nitrospira SAG-AH-259-M11	Bigelow Laboratory Single Cell Genomics Center (SCGC)		387617	242101	433	1
2845073177	Bacteria	Draft	Single cells from Foraminiferal carbonate sand in Atlantis Massif, mid-Atlantic ridge, Atlantic Ocean - IODP-X357-M0069A-4R-1	Unclassified Acidobacteria SAG-AH-259-J20	Bigelow Laboratory Single Cell Genomics Center (SCGC)		473414	297984	472	0
2845067838	Bacteria	Draft	Single cells from Foraminiferal carbonate sand in Atlantis Massif, mid-Atlantic ridge, Atlantic Ocean - IODP-X357-M0069A-4R-1	Unclassified Proteobacteria SAG-AH-259-L03	Bigelow Laboratory Single Cell Genomics Center (SCGC)		350872	202796	362	0
2845099826	Bacteria	Draft	Single cells from Foraminiferal carbonate sand in Atlantis Massif, mid-Atlantic ridge, Atlantic Ocean - IODP-X357-M0069A-4R-1	Unclassified Bacteria SAG-AH-259-D14	Bigelow Laboratory Single Cell Genomics Center (SCGC)		89880	52703	110	0
2845047869	Bacteria	Draft	Single cells from Foraminiferal carbonate sand in Atlantis Massif, mid-Atlantic ridge, Atlantic Ocean - IODP-X357-M0069A-4R-1	Unclassified Marinimicrobia SAG-AH-259-O21	Bigelow Laboratory Single Cell Genomics Center (SCGC)		593381	289733	581	0
2845068212	Bacteria	Draft	Single cells from Foraminiferal carbonate sand in Atlantis Massif, mid-Atlantic ridge, Atlantic Ocean - IODP-X357-M0069A-4R-1	Unclassified Acidobacteria Subgroup 26 SAG-AH-259-L02	Bigelow Laboratory Single Cell Genomics Center (SCGC)		277761	173397	319	1
2845051789	Bacteria	Draft	Single cells from Foraminiferal carbonate sand in Atlantis Massif, mid-Atlantic ridge, Atlantic Ocean - IODP-X357-M0069A-4R-1	Unclassified Alphaproteobacteria SAG-AH-259-O08	Bigelow Laboratory Single Cell Genomics Center (SCGC)		343417	219558	348	1
2845054660	Bacteria	Draft	Single cells from Foraminiferal carbonate sand in Atlantis Massif, mid-Atlantic ridge, Atlantic Ocean - IODP-X357-M0069A-4R-1	Unclassified Alphaproteobacteria SAG-AH-259-N20	Bigelow Laboratory Single Cell Genomics Center (SCGC)		264520	164077	249	1
2845096897	Bacteria	Draft	Single cells from Foraminiferal carbonate sand in Atlantis Massif, mid-Atlantic ridge, Atlantic Ocean - IODP-X357-M0069A-4R-1	Unclassified Marinimicrobia SAG-AH-259-E03	Bigelow Laboratory Single Cell Genomics Center (SCGC)		494568	243627	491	0
2845085541	Bacteria	Draft	Single cells from Foraminiferal carbonate sand in Atlantis Massif, mid-Atlantic ridge, Atlantic Ocean - IODP-X357-M0069A-4R-1	Unclassified Proteobacteria SAG-AH-259-G03	Bigelow Laboratory Single Cell Genomics Center (SCGC)		77490	48575	103	0
2845117057	Bacteria	Draft	Single cells from Foraminiferal carbonate sand in Atlantis Massif, mid-Atlantic ridge, Atlantic Ocean - IODP-X357-M0069A-4R-1	Unclassified Acidobacteria SAG-AH-259-A08	Bigelow Laboratory Single Cell Genomics Center (SCGC)		377940	227655	388	0
2845088558	Bacteria	Draft	Single cells from Foraminiferal carbonate sand in Atlantis Massif, mid-Atlantic ridge, Atlantic Ocean - IODP-X357-M0069A-4R-1	Unclassified Proteobacteria SAG-AH-259-F11	Bigelow Laboratory Single Cell Genomics Center (SCGC)		429150	267837	472	0
2845092311	Bacteria	Draft	Single cells from Foraminiferal carbonate sand in Atlantis Massif, mid-Atlantic ridge, Atlantic Ocean - IODP-X357-M0069A-4R-1	Unclassified Bacteria SAG-AH-259-E19	Bigelow Laboratory Single Cell Genomics Center (SCGC)		458775	265865	480	1
2845062509	Bacteria	Draft	Single cells from Foraminiferal carbonate sand in Atlantis Massif, mid-Atlantic ridge, Atlantic Ocean - IODP-X357-M0069A-4R-1	Unclassified Chloroflexi SAG-AH-259-M02	Bigelow Laboratory Single Cell Genomics Center (SCGC)		381463	245014	410	1
2845071040	Bacteria	Draft	Single cells from Foraminiferal carbonate sand in Atlantis Massif, mid-Atlantic ridge, Atlantic Ocean - IODP-X357-M0069A-4R-1	Unclassified Bacteria SAG-AH-259-K06	Bigelow Laboratory Single Cell Genomics Center (SCGC)		150953	87144	171	0
2845097911	Bacteria	Draft	Single cells from Foraminiferal carbonate sand in Atlantis Massif, mid-Atlantic ridge, Atlantic Ocean - IODP-X357-M0069A-4R-1	Unclassified Bacteria SAG-AH-259-D20	Bigelow Laboratory Single Cell Genomics Center (SCGC)		372656	227099	429	0
2845080256	Bacteria	Draft	Single cells from Foraminiferal carbonate sand in Atlantis Massif, mid-Atlantic ridge, Atlantic Ocean - IODP-X357-M0069A-4R-1	Unclassified Proteobacteria SAG-AH-259-H24	Bigelow Laboratory Single Cell Genomics Center (SCGC)		451297	273407	496	0
2845110489	Bacteria	Draft	Single cells from Foraminiferal carbonate sand in Atlantis Massif, mid-Atlantic ridge, Atlantic Ocean - IODP-X357-M0069A-4R-1	Unclassified Bacteria SAG-AH-259-B05	Bigelow Laboratory Single Cell Genomics Center (SCGC)		290845	163667	322	0
2845092914	Bacteria	Draft	Single cells from Foraminiferal carbonate sand in Atlantis Massif, mid-Atlantic ridge, Atlantic Ocean - IODP-X357-M0069A-4R-1	Unclassified Alphaproteobacteria SAG-AH-259-E17	Bigelow Laboratory Single Cell Genomics Center (SCGC)		385285	243319	436	1
2845046713	Bacteria	Draft	Single cells from Foraminiferal carbonate sand in Atlantis Massif, mid-Atlantic ridge, Atlantic Ocean - IODP-X357-M0069A-4R-1	Unclassified Proteobacteria SAG-AH-259-P04	Bigelow Laboratory Single Cell Genomics Center (SCGC)		78201	49130	105	0
2845046824	Bacteria	Draft	Single cells from Foraminiferal carbonate sand in Atlantis Massif, mid-Atlantic ridge, Atlantic Ocean - IODP-X357-M0069A-4R-1	Unclassified Alphaproteobacteria SAG-AH-259-O23	Bigelow Laboratory Single Cell Genomics Center (SCGC)		62990	40121	68	0
2845105169	Bacteria	Draft	Single cells from Foraminiferal carbonate sand in Atlantis Massif, mid-Atlantic ridge, Atlantic Ocean - IODP-X357-M0069A-4R-1	Unclassified Alphaproteobacteria SAG-AH-259-C09	Bigelow Laboratory Single Cell Genomics Center (SCGC)		576125	362665	633	0
2845080018	Bacteria	Draft	Single cells from Foraminiferal carbonate sand in Atlantis Massif, mid-Atlantic ridge, Atlantic Ocean - IODP-X357-M0069A-4R-1	Unclassified Alphaproteobacteria SAG-AH-259-I09	Bigelow Laboratory Single Cell Genomics Center (SCGC)		50554	32595	54	1
2845076949	Bacteria	Draft	Single cells from Foraminiferal carbonate sand in Atlantis Massif, mid-Atlantic ridge, Atlantic Ocean - IODP-X357-M0069A-4R-1	Unclassified Bacteria SAG-AH-259-I21	Bigelow Laboratory Single Cell Genomics Center (SCGC)		601947	348937	629	0
2845114831	Bacteria	Draft	Single cells from Foraminiferal carbonate sand in Atlantis Massif, mid-Atlantic ridge, Atlantic Ocean - IODP-X357-M0069A-4R-1	Unclassified Acidobacteria Subgroup 21 SAG-AH-259-A15	Bigelow Laboratory Single Cell Genomics Center (SCGC)		587979	308019	574	1
2845073844	Bacteria	Draft	Single cells from Foraminiferal carbonate sand in Atlantis Massif, mid-Atlantic ridge, Atlantic Ocean - IODP-X357-M0069A-4R-1	Unclassified Acidobacteria Subgroup 26 SAG-AH-259-J10	Bigelow Laboratory Single Cell Genomics Center (SCGC)		46019	28783	66	1
2845046179	Bacteria	Draft	Single cells from Foraminiferal carbonate sand in Atlantis Massif, mid-Atlantic ridge, Atlantic Ocean - IODP-X357-M0069A-4R-1	Unclassified Dehalococcoidia SAG-AH-259-P05	Bigelow Laboratory Single Cell Genomics Center (SCGC)		504284	330261	520	1
2845104099	Bacteria	Draft	Single cells from Foraminiferal carbonate sand in Atlantis Massif, mid-Atlantic ridge, Atlantic Ocean - IODP-X357-M0069A-4R-1	Unclassified Dehalococcoidia SAG-AH-259-C15	Bigelow Laboratory Single Cell Genomics Center (SCGC)		373572	241063	432	0
2845113665	Bacteria	Draft	Single cells from Foraminiferal carbonate sand in Atlantis Massif, mid-Atlantic ridge, Atlantic Ocean - IODP-X357-M0069A-4R-1	Unclassified Alphaproteobacteria SAG-AH-259-A21	Bigelow Laboratory Single Cell Genomics Center (SCGC)		282863	166795	318	0
2845074668	Bacteria	Draft	Single cells from Foraminiferal carbonate sand in Atlantis Massif, mid-Atlantic ridge, Atlantic Ocean - IODP-X357-M0069A-4R-1	Unclassified Dehalococcoidia SAG-AH-259-J07	Bigelow Laboratory Single Cell Genomics Center (SCGC)		255798	164521	276	0
2845105818	Bacteria	Draft	Single cells from Foraminiferal carbonate sand in Atlantis Massif, mid-Atlantic ridge, Atlantic Ocean - IODP-X357-M0069A-4R-1	Unclassified Dehalococcoidia SAG-AH-259-C08	Bigelow Laboratory Single Cell Genomics Center (SCGC)		357113	231102	371	0
2845107680	Bacteria	Draft	Single cells from Foraminiferal carbonate sand in Atlantis Massif, mid-Atlantic ridge, Atlantic Ocean - IODP-X357-M0069A-4R-1	Unclassified Alphaproteobacteria SAG-AH-259-B21	Bigelow Laboratory Single Cell Genomics Center (SCGC)		471852	300181	510	0
2845057288	Bacteria	Draft	Single cells from Foraminiferal carbonate sand in Atlantis Massif, mid-Atlantic ridge, Atlantic Ocean - IODP-X357-M0069A-4R-1	Unclassified Acidobacteria Subgroup 26 SAG-AH-259-N05	Bigelow Laboratory Single Cell Genomics Center (SCGC)		329897	172163	328	0
2845096540	Bacteria	Draft	Single cells from Foraminiferal carbonate sand in Atlantis Massif, mid-Atlantic ridge, Atlantic Ocean - IODP-X357-M0069A-4R-1	Unclassified Actinobacteria SAG-AH-259-E04	Bigelow Laboratory Single Cell Genomics Center (SCGC)		304860	202282	349	0
2845061020	Bacteria	Draft	Single cells from Foraminiferal carbonate sand in Atlantis Massif, mid-Atlantic ridge, Atlantic Ocean - IODP-X357-M0069A-4R-1	Unclassified Bacteria SAG-AH-259-M10	Bigelow Laboratory Single Cell Genomics Center (SCGC)		585870	337270	640	1
2845077949	Bacteria	Draft	Single cells from Foraminiferal carbonate sand in Atlantis Massif, mid-Atlantic ridge, Atlantic Ocean - IODP-X357-M0069A-4R-1	Unclassified Acidobacteria SAG-AH-259-I17	Bigelow Laboratory Single Cell Genomics Center (SCGC)		428385	225620	471	0
2845074952	Bacteria	Draft	Single cells from Foraminiferal carbonate sand in Atlantis Massif, mid-Atlantic ridge, Atlantic Ocean - IODP-X357-M0069A-4R-1	Unclassified Gemmatimonadaceae SAG-AH-259-J05	Bigelow Laboratory Single Cell Genomics Center (SCGC)		466913	296370	532	0
2845048894	Bacteria	Draft	Single cells from Foraminiferal carbonate sand in Atlantis Massif, mid-Atlantic ridge, Atlantic Ocean - IODP-X357-M0069A-4R-1	Unclassified Acidobacteria Subgroup 26 SAG-AH-259-O18	Bigelow Laboratory Single Cell Genomics Center (SCGC)		232731	142604	270	0
2845102624	Bacteria	Draft	Single cells from Foraminiferal carbonate sand in Atlantis Massif, mid-Atlantic ridge, Atlantic Ocean - IODP-X357-M0069A-4R-1	Unclassified Dehalococcoidia SAG-AH-259-D04	Bigelow Laboratory Single Cell Genomics Center (SCGC)		229209	146288	260	0
2845092810	Bacteria	Draft	Single cells from Foraminiferal carbonate sand in Atlantis Massif, mid-Atlantic ridge, Atlantic Ocean - IODP-X357-M0069A-4R-1	Unclassified Actinobacteria SAG-AH-259-E18	Bigelow Laboratory Single Cell Genomics Center (SCGC)		90941	58036	98	0
2845064934	Bacteria	Draft	Single cells from Foraminiferal carbonate sand in Atlantis Massif, mid-Atlantic ridge, Atlantic Ocean - IODP-X357-M0069A-4R-1	Unclassified Acidobacteriia SAG-AH-259-L15	Bigelow Laboratory Single Cell Genomics Center (SCGC)		389873	237090	434	0
2845067571	Bacteria	Draft	Single cells from Foraminiferal carbonate sand in Atlantis Massif, mid-Atlantic ridge, Atlantic Ocean - IODP-X357-M0069A-4R-1	Unclassified Nitrospira SAG-AH-259-L04	Bigelow Laboratory Single Cell Genomics Center (SCGC)		225377	131015	264	0
2845096003	Bacteria	Draft	Single cells from Foraminiferal carbonate sand in Atlantis Massif, mid-Atlantic ridge, Atlantic Ocean - IODP-X357-M0069A-4R-1	Unclassified Acidobacteria Subgroup 26 SAG-AH-259-E07	Bigelow Laboratory Single Cell Genomics Center (SCGC)		125788	77709	152	0
2845058733	Bacteria	Draft	Single cells from Foraminiferal carbonate sand in Atlantis Massif, mid-Atlantic ridge, Atlantic Ocean - IODP-X357-M0069A-4R-1	Unclassified Bacteria SAG-AH-259-M19	Bigelow Laboratory Single Cell Genomics Center (SCGC)		390835	241307	422	0
2845051702	Bacteria	Draft	Single cells from Foraminiferal carbonate sand in Atlantis Massif, mid-Atlantic ridge, Atlantic Ocean - IODP-X357-M0069A-4R-1	Unclassified Chloroflexi SAG-AH-259-O10	Bigelow Laboratory Single Cell Genomics Center (SCGC)		70814	47055	84	0
2845058157	Bacteria	Draft	Single cells from Foraminiferal carbonate sand in Atlantis Massif, mid-Atlantic ridge, Atlantic Ocean - IODP-X357-M0069A-4R-1	Unclassified Bacteria SAG-AH-259-M23	Bigelow Laboratory Single Cell Genomics Center (SCGC)		4068	2361	3	0
2845073661	UNKNOWN	Draft	Single cells from Foraminiferal carbonate sand in Atlantis Massif, mid-Atlantic ridge, Atlantic Ocean - IODP-X357-M0069A-4R-1	Unclassified cellular organism SAG-AH-259-J18	Bigelow Laboratory Single Cell Genomics Center (SCGC)		20194	9195	23	0
2845088353	UNKNOWN	Draft	Single cells from Foraminiferal carbonate sand in Atlantis Massif, mid-Atlantic ridge, Atlantic Ocean - IODP-X357-M0069A-4R-1	Unclassified cellular organism SAG-AH-259-F14	Bigelow Laboratory Single Cell Genomics Center (SCGC)		28218	14529	38	0
2845059162	UNKNOWN	Draft	Single cells from Foraminiferal carbonate sand in Atlantis Massif, mid-Atlantic ridge, Atlantic Ocean - IODP-X357-M0069A-4R-1	Unclassified cellular organism SAG-AH-259-M17	Bigelow Laboratory Single Cell Genomics Center (SCGC)		24696	14074	40	0
2845089041	UNKNOWN	Draft	Single cells from Foraminiferal carbonate sand in Atlantis Massif, mid-Atlantic ridge, Atlantic Ocean - IODP-X357-M0069A-4R-1	Unclassified cellular organism SAG-AH-259-F08	Bigelow Laboratory Single Cell Genomics Center (SCGC)		30938	19327	46	0
2845077596	UNKNOWN	Draft	Single cells from Foraminiferal carbonate sand in Atlantis Massif, mid-Atlantic ridge, Atlantic Ocean - IODP-X357-M0069A-4R-1	Unclassified cellular organism SAG-AH-259-I20	Bigelow Laboratory Single Cell Genomics Center (SCGC)		133368	71188	145	0
2845080221	UNKNOWN	Draft	Single cells from Foraminiferal carbonate sand in Atlantis Massif, mid-Atlantic ridge, Atlantic Ocean - IODP-X357-M0069A-4R-1	Unclassified cellular organism SAG-AH-259-I04	Bigelow Laboratory Single Cell Genomics Center (SCGC)		31607	17979	34	0
2845068542	UNKNOWN	Draft	Single cells from Foraminiferal carbonate sand in Atlantis Massif, mid-Atlantic ridge, Atlantic Ocean - IODP-X357-M0069A-4R-1	Unclassified cellular organism SAG-AH-259-K23	Bigelow Laboratory Single Cell Genomics Center (SCGC)		25854	14602	48	0
2845085202	UNKNOWN	Draft	Single cells from Foraminiferal carbonate sand in Atlantis Massif, mid-Atlantic ridge, Atlantic Ocean - IODP-X357-M0069A-4R-1	Unclassified cellular organism SAG-AH-259-G06	Bigelow Laboratory Single Cell Genomics Center (SCGC)		29355	17639	46	0
2845082987	UNKNOWN	Draft	Single cells from Foraminiferal carbonate sand in Atlantis Massif, mid-Atlantic ridge, Atlantic Ocean - IODP-X357-M0069A-4R-1	Unclassified cellular organism SAG-AH-259-G19	Bigelow Laboratory Single Cell Genomics Center (SCGC)		25102	15706	34	0
2845068591	UNKNOWN	Draft	Single cells from Foraminiferal carbonate sand in Atlantis Massif, mid-Atlantic ridge, Atlantic Ocean - IODP-X357-M0069A-4R-1	Unclassified cellular organism SAG-AH-259-K22	Bigelow Laboratory Single Cell Genomics Center (SCGC)		20161	10500	38	0
2845053477	UNKNOWN	Draft	Single cells from Foraminiferal carbonate sand in Atlantis Massif, mid-Atlantic ridge, Atlantic Ocean - IODP-X357-M0069A-4R-1	Unclassified cellular organism SAG-AH-259-O05	Bigelow Laboratory Single Cell Genomics Center (SCGC)		26457	9551	43	0
2845102898	UNKNOWN	Draft	Single cells from Foraminiferal carbonate sand in Atlantis Massif, mid-Atlantic ridge, Atlantic Ocean - IODP-X357-M0069A-4R-1	Unclassified cellular organism SAG-AH-259-D03	Bigelow Laboratory Single Cell Genomics Center (SCGC)		47028	26200	52	0
2845084575	UNKNOWN	Draft	Single cells from Foraminiferal carbonate sand in Atlantis Massif, mid-Atlantic ridge, Atlantic Ocean - IODP-X357-M0069A-4R-1	Unclassified cellular organism SAG-AH-259-G09	Bigelow Laboratory Single Cell Genomics Center (SCGC)		22918	11932	30	0
2845082527	UNKNOWN	Draft	Single cells from Foraminiferal carbonate sand in Atlantis Massif, mid-Atlantic ridge, Atlantic Ocean - IODP-X357-M0069A-4R-1	Unclassified cellular organism SAG-AH-259-G20	Bigelow Laboratory Single Cell Genomics Center (SCGC)		401250	247304	449	0
2845067072	UNKNOWN	Draft	Single cells from Foraminiferal carbonate sand in Atlantis Massif, mid-Atlantic ridge, Atlantic Ocean - IODP-X357-M0069A-4R-1	Unclassified cellular organism SAG-AH-259-L06	Bigelow Laboratory Single Cell Genomics Center (SCGC)		23078	11153	33	0
2845155812	Archaea	Permanent Draft	Subsurface sediment and ocean crust microbial communities from Atlantis Massif	Unclassified Nanoarchaeota bin 29	The Marine Biological Laboratory, Marine Biological Laboratory		751555	220774	971	1
2845135710	Bacteria	Permanent Draft	Subsurface sediment and ocean crust microbial communities from Atlantis Massif	Unclassified Gemmatimonadetes bin 10	The Marine Biological Laboratory, Marine Biological Laboratory		816640	468507	915	0
2845143751	Bacteria	Permanent Draft	Subsurface sediment and ocean crust microbial communities from Atlantis Massif	Unclassified Acidobacteria bin 31	The Marine Biological Laboratory, Marine Biological Laboratory		2561785	1375133	2579	0
2845155593	Bacteria	Permanent Draft	Subsurface sediment and ocean crust microbial communities from Atlantis Massif	Unclassified Bacteria bin 12	The Marine Biological Laboratory, Marine Biological Laboratory		213392	127069	217	0
2799112263	Bacteria	Permanent Draft	Subsurface sediment and ocean crust microbial communities from Atlantis Massif	Unclassified Dadabacteria bin 27	The Marine Biological Laboratory, Marine Biological Laboratory		1734919	671993	1841	1
2845146370	Bacteria	Permanent Draft	Subsurface sediment and ocean crust microbial communities from Atlantis Massif	Unclassified Acidobacteria bin 19	The Marine Biological Laboratory, Marine Biological Laboratory		6498390	3399082	6660	4
2845155084	Bacteria	Permanent Draft	Subsurface sediment and ocean crust microbial communities from Atlantis Massif	Unclassified Bacteria bin 20	The Marine Biological Laboratory, Marine Biological Laboratory		205662	105614	248	0
2845139776	Bacteria	Permanent Draft	Subsurface sediment and ocean crust microbial communities from Atlantis Massif	Unclassified Aquificae bin 28	The Marine Biological Laboratory, Marine Biological Laboratory		256970	101771	294	0
2845136644	Bacteria	Permanent Draft	Subsurface sediment and ocean crust microbial communities from Atlantis Massif	Unclassified Candidate division Dadabacteria bin 27	The Marine Biological Laboratory, Marine Biological Laboratory		1734919	671993	1895	1
2845138576	Bacteria	Permanent Draft	Subsurface sediment and ocean crust microbial communities from Atlantis Massif	Unclassified Candidate division Dadabacteria bin 8	The Marine Biological Laboratory, Marine Biological Laboratory		962358	411112	930	0
2845154680	Bacteria	Permanent Draft	Subsurface sediment and ocean crust microbial communities from Atlantis Massif	Unclassified Bacteria bin 21	The Marine Biological Laboratory, Marine Biological Laboratory		294904	167836	396	0
2845132773	Bacteria	Permanent Draft	Subsurface sediment and ocean crust microbial communities from Atlantis Massif	Unclassified Nitrospirae bin 6	The Marine Biological Laboratory, Marine Biological Laboratory		235049	105937	260	0
2845139519	Bacteria	Permanent Draft	Subsurface sediment and ocean crust microbial communities from Atlantis Massif	Unclassified Sphingobacteriia bin 7	The Marine Biological Laboratory, Marine Biological Laboratory		203915	125998	250	0
2845129616	Bacteria	Permanent Draft	Subsurface sediment and ocean crust microbial communities from Atlantis Massif	Unclassified Planctomycetes bin 16	The Marine Biological Laboratory, Marine Biological Laboratory		3390318	1738815	3117	0
2845126624	Bacteria	Permanent Draft	Subsurface sediment and ocean crust microbial communities from Atlantis Massif	Unclassified Proteobacteria bin 9	The Marine Biological Laboratory, Marine Biological Laboratory		2626051	984941	2939	0
2845124712	Bacteria	Permanent Draft	Subsurface sediment and ocean crust microbial communities from Atlantis Massif	Unclassified Alphaproteobacteria bin 30	The Marine Biological Laboratory, Marine Biological Laboratory		1539237	454239	1638	0
2845141406	Bacteria	Permanent Draft	Subsurface sediment and ocean crust microbial communities from Atlantis Massif	Unclassified Acidobacteriales bin 32	The Marine Biological Laboratory, Marine Biological Laboratory		2329890	1324252	2303	1
2845134259	Bacteria	Permanent Draft	Subsurface sediment and ocean crust microbial communities from Atlantis Massif	Unclassified Gemmatimonadaceae bin 14	The Marine Biological Laboratory, Marine Biological Laboratory		1238257	720912	1425	1
2845133038	Bacteria	Permanent Draft	Subsurface sediment and ocean crust microbial communities from Atlantis Massif	Unclassified Nitrospirae bin 3	The Marine Biological Laboratory, Marine Biological Laboratory		476688	224260	503	0
2845123423	Bacteria	Permanent Draft	Subsurface sediment and ocean crust microbial communities from Atlantis Massif	Unclassified Deltaproteobacteria bin 5	The Marine Biological Laboratory, Marine Biological Laboratory		1362815	593721	1250	1
2845140096	Bacteria	Permanent Draft	Subsurface sediment and ocean crust microbial communities from Atlantis Massif	Unclassified Actinobacteria bin 23	The Marine Biological Laboratory, Marine Biological Laboratory		238627	135463	216	0
2799112262	Bacteria	Permanent Draft	Subsurface sediment and ocean crust microbial communities from Atlantis Massif	Unclassified Dehalococcoidia bin 22	The Marine Biological Laboratory, Marine Biological Laboratory		1105077	605010	1189	0
2845140316	Bacteria	Permanent Draft	Subsurface sediment and ocean crust microbial communities from Atlantis Massif	Unclassified Acidobacteriia bin 15	The Marine Biological Laboratory, Marine Biological Laboratory		1075598	670791	1069	1
2845155336	Bacteria	Permanent Draft	Subsurface sediment and ocean crust microbial communities from Atlantis Massif	Unclassified Bacteria bin 17	The Marine Biological Laboratory, Marine Biological Laboratory		221604	94991	246	0
2845154383	Bacteria	Permanent Draft	Subsurface sediment and ocean crust microbial communities from Atlantis Massif	Unclassified Bacteria bin 25	The Marine Biological Laboratory, Marine Biological Laboratory		243258	104822	274	0
2845153650	Bacteria	Permanent Draft	Subsurface sediment and ocean crust microbial communities from Atlantis Massif	Unclassified Bacteria bin 26	The Marine Biological Laboratory, Marine Biological Laboratory		257202	137233	268	0
2845121880	Bacteria	Permanent Draft	Subsurface sediment and ocean crust microbial communities from Atlantis Massif	Unclassified Idiomarinaceae bin 2	The Marine Biological Laboratory, Marine Biological Laboratory		360322	172856	368	0
2845122257	Bacteria	Permanent Draft	Subsurface sediment and ocean crust microbial communities from Atlantis Massif	Unclassified Gammaproteobacteria bin 24	The Marine Biological Laboratory, Marine Biological Laboratory		1191158	496530	1128	0
2845126385	Bacteria	Permanent Draft	Subsurface sediment and ocean crust microbial communities from Atlantis Massif	Unclassified Proteobacteria bin 11	The Marine Biological Laboratory, Marine Biological Laboratory		220133	129695	235	0
2845153126	Bacteria	Permanent Draft	Subsurface sediment and ocean crust microbial communities from Atlantis Massif	Unclassified Bacteria bin 4	The Marine Biological Laboratory, Marine Biological Laboratory		210362	115036	204	1
2845153923	Bacteria	Permanent Draft	Subsurface sediment and ocean crust microbial communities from Atlantis Massif	Unclassified Bacteria bin 1	The Marine Biological Laboratory, Marine Biological Laboratory		416915	155464	454	0
2845153341	Bacteria	Permanent Draft	Subsurface sediment and ocean crust microbial communities from Atlantis Massif	Unclassified Bacteria bin 33	The Marine Biological Laboratory, Marine Biological Laboratory		314693	133499	299	0
2845133551	Bacteria	Permanent Draft	Subsurface sediment and ocean crust microbial communities from Atlantis Massif	Unclassified Nitrospirae bin 18	The Marine Biological Laboratory, Marine Biological Laboratory		642185	322113	689	1
2845120290	Bacteria	Permanent Draft	Subsurface sediment and ocean crust microbial communities from Atlantis Massif	Unclassified Idiomarinaceae bin 13	The Marine Biological Laboratory, Marine Biological Laboratory		1702044	801320	1550	1

## Sheet: Functional genes
						Carbon											Nitrogen								Sulfur							Metals
Genome ID	Consensus Taxonomy	SSU+/-	Viruses(+/-)	Genome_completeness	Contamination	ribulose-bisphosphate carboxylase	phosphoribulokinase	carbon monoxide dehydrogenase/acetyl-CoA synthase	acetyl-CoA synthase	carbon monoxide dehydrogenase large chain	carbon monoxide dehydrogenase medium chain	carbon monoxide dehydrogenase small chain	4-hydroxybutyryl-CoA dehydratase	Methane monooxygenase	isocitrate lyase	malate synthase	Nitrogenase Reductase	ammonia monooxygenase	Nitrate Reductase	Periplasmic nitrate reductase	Respiratory nitrate reductase	nitrite reductase	Nitric Oxide reductase	Nitrogenase Reductase	Nitrous Oxide reductase	sulfide:quinone oxidoreductase	sulfur dioxygenase	adenylylsulfate reductase	phosphoadenosine phosphosulfate reductase	Sulfite reductase	Thiosulfate reductase cytochrome	Arsenite methyltransferase	Arsenite oxidase subunit AioA	Arsenite oxidase subunit AioB	Arsenical pump-driving ATPase	Arsenical-resistance protein Acr3	Arsenic resistance transcriptional regulator ArsR1	Nickel and cobalt resistance protein CnrB	Cobalt-zinc-cadmium resistance protein CzcA	Cobalt-zinc-cadmium resistance protein CzcB	Cobalt-zinc-cadmium resistance protein CzcC	Mercuric transport protein periplasmic component	Mercuric transport protein MerT	Mercuric resistance operon regulatory protein	alkylmercury lyase	mercuric reductase	Copper chaperone CopZ	High-affinity zinc uptake system membrane protein ZnuB	Putative metal ABC transporter substrate-binding protein Hpf
AH-259-A01	Acidobacteria	0	0	10.34	0	0	0	0	0	0	0	0	0	0	0	0	0	0	0	0	0	0	0	0	0	0	0	0	0	0	0	0	0	0	0	0	0	0	0	0	0	0	0	0	0	0	0	0	0
AH-259-A02	Acidobacteria;Subgroup21;	1	0	8.77	4.5	0	0	0	0	0	0	0	0	0	0	0	0	0	0	0	0	0	0	0	0	0	0	0	0	0	0	0	0	0	1	0	0	0	0	0	0	0	0	0	0	0	0	0	0
AH-259-A04	Acidobacteria;Subgroup26;	1	0	3.08	0	0	0	0	0	0	0	0	0	0	0	0	0	0	0	0	0	0	0	0	0	0	0	0	0	0	0	0	0	0	0	0	0	0	0	0	0	0	0	0	0	0	0	0	0
AH-259-A05	Chloroflexi;Dehalococcoidia	0	0	15.23	0.9	0	0	0	0	0	0	0	0	0	0	0	0	0	0	0	0	0	0	0	0	0	0	0	0	0	0	0	0	0	0	0	0	0	0	0	0	0	0	0	0	0	0	0	0
AH-259-A06	Acidobacteria;Subgroup26;	1	0	0	0	0	0	0	0	0	0	0	0	0	0	0	0	0	0	0	0	0	0	0	0	0	0	0	0	0	0	0	0	0	4	0	0	0	0	0	0	0	0	0	0	0	0	0	0
AH-259-A08	Acidobacteria;	0	0	4.17	0	0	0	0	0	0	0	0	0	0	0	0	0	0	0	0	0	0	0	0	0	0	0	0	0	0	0	0	0	0	1	0	0	0	0	0	1	0	0	0	1	0	0	0	0
AH-259-A10	Gemmatimonadetes;Gemmatimonadetes;Gemmatimonadales;Gemmatimonadaceae;uncultured;	1	0	4.17	0	0	0	0	0	0	0	0	0	0	0	0	0	0	0	0	0	0	0	0	0	0	0	0	0	0	0	0	0	0	1	0	0	0	1	0	0	0	0	0	1	1	0	0	0
AH-259-A11	Acidobacteria;	0	0	6.9	0	0	0	0	0	0	0	0	0	0	0	0	0	0	1	1	0	1	0	0	0	0	0	0	0	0	0	1	0	0	0	1	0	0	0	0	0	0	0	0	0	0	0	0	0
AH-259-A14	Proteobacteria;Alphaproteobacteria;	1	1	0	0	0	0	0	0	0	0	0	0	0	0	0	0	0	0	0	0	0	0	0	0	0	0	0	0	0	0	0	0	0	2	0	0	0	0	0	0	0	0	1	0	1	0	0	0
AH-259-A15	Acidobacteria;Subgroup21;	1	0	10.34	0	0	0	0	0	0	0	0	0	0	0	0	0	0	1	1	0	0	0	0	0	0	0	0	0	0	0	0	0	0	0	0	0	0	0	0	0	0	0	0	0	1	0	0	0
AH-259-A17	Proteobacteria;	0	0	0	0	0	0	0	0	0	0	0	0	0	0	0	0	0	0	0	0	0	0	0	0	0	0	0	0	0	0	0	0	0	0	0	0	0	0	0	0	0	0	0	0	0	0	0	0
AH-259-A18	Proteobacteria;	0	0	4.17	0	0	0	0	0	0	0	0	0	0	0	0	0	0	0	0	0	0	0	0	0	0	0	0	0	0	0	0	0	0	0	0	0	0	0	0	1	1	1	1	0	0	0	0	0
AH-259-A19	Proteobacteria;Alphaproteobacteria;	0	0	0.22	1.8	0	0	0	0	0	0	0	0	0	0	0	0	0	0	0	0	0	0	0	0	0	0	0	0	0	0	0	0	0	0	0	0	0	0	0	0	0	0	0	0	0	0	0	0
AH-259-A20	Chloroflexi;Dehalococcoidia	0	0	0	0	0	0	0	0	0	0	0	0	0	0	0	0	0	0	0	0	0	0	0	0	0	0	0	0	0	0	0	0	0	0	0	0	0	0	0	0	0	0	1	1	1	1	0	0
AH-259-A21	Proteobacteria;Alphaproteobacteria;	0	0	5.17	0	0	0	0	0	0	0	0	0	0	0	0	0	0	4	0	3	1	0	0	0	0	0	0	0	0	0	0	0	0	0	0	0	0	0	0	0	0	0	1	0	0	0	0	0
AH-259-A23	Marinimicrobia;	0	0	11.76	0	0	0	0	0	0	1	0	0	0	0	0	0	0	0	0	0	0	0	0	0	0	0	0	0	0	0	0	0	0	1	0	0	0	0	0	0	0	0	0	0	0	0	0	0
AH-259-B02	Unclassified Bacteria	0	0	0	0	0	0	0	0	0	0	0	0	0	0	0	0	0	0	0	0	0	0	0	0	0	0	0	0	1	0	0	0	0	2	0	0	0	0	0	0	0	0	0	0	0	1	0	0
AH-259-B03	Dadabacteria;	0	1	20.69	1.8	0	0	0	0	0	0	0	0	0	0	0	0	0	0	0	0	0	0	0	0	0	0	0	0	1	0	2	0	0	0	0	0	0	0	0	1	1	1	0	0	3	0	0	0
AH-259-B04	Chloroflexi;Dehalococcoidia	0	0	20.46	0	0	0	0	0	0	0	0	0	0	0	0	0	0	0	0	0	0	0	0	0	0	0	1	0	2	0	1	0	0	0	0	0	0	0	0	0	0	0	1	0	0	0	0	0
AH-259-B05	Unclassified Bacteria	1	0	10.34	0	0	0	0	0	0	0	0	0	0	0	0	0	0	0	0	0	0	0	0	0	0	0	0	0	0	0	0	0	0	0	0	0	0	0	0	0	0	0	0	0	0	0	0	0
AH-259-B06	Proteobacteria;Alphaproteobacteria;	1	0	10.56	0	0	0	0	0	0	0	0	0	0	0	0	0	0	1	1	0	0	0	0	0	0	0	0	0	0	0	0	0	0	0	0	0	0	0	0	0	0	0	0	0	0	0	0	0
AH-259-B08	Proteobacteria;Alphaproteobacteria	0	1	0	0	0	0	0	0	0	0	0	0	0	0	0	0	0	0	0	0	0	0	0	0	0	0	0	0	0	0	0	0	0	0	0	0	0	0	0	0	0	0	0	0	0	0	0	0
AH-259-B09	Proteobacteria;	0	0	0	0	0	0	0	0	0	0	0	0	0	0	0	0	0	0	0	0	0	0	0	0	0	0	0	0	0	0	0	0	0	0	0	0	0	0	0	0	0	0	0	0	0	0	0	0
AH-259-B11	Actinobacteria;	0	0	0	0	0	0	0	0	0	0	0	0	0	0	0	0	0	0	0	0	0	0	0	0	0	0	0	0	0	0	0	0	0	0	0	0	0	0	0	0	0	0	0	0	0	0	0	0
AH-259-B14	Proteobacteria;Alphaproteobacteria	0	0	2.82	0	0	0	0	0	1	1	1	0	0	0	0	0	0	0	0	0	0	0	0	0	0	0	0	0	0	0	0	0	0	0	0	0	0	0	0	0	0	0	0	0	0	0	0	0
AH-259-B15	Acidobacteria;Subgroup21;	1	0	3.1	0	0	0	0	0	0	0	0	0	0	0	0	0	0	0	0	0	0	0	0	0	0	0	0	0	0	0	0	0	0	2	0	0	0	0	0	0	0	0	0	0	0	0	0	0
AH-259-B16	Proteobacteria;Alphaproteobacteria	0	1	2.19	0	0	0	0	0	0	0	0	0	0	0	0	0	0	0	0	0	0	0	0	0	0	0	0	0	0	0	0	0	0	1	0	0	0	0	0	0	0	0	0	0	0	0	1	0
AH-259-B17	Chloroflexi;Dehalococcoidia	0	0	17.19	0	0	0	0	0	0	0	0	0	0	0	0	0	0	0	0	0	0	0	0	0	0	0	0	0	1	0	0	0	0	0	0	0	0	0	0	0	0	0	1	0	1	0	0	0
AH-259-B18	Chloroflexi;	0	0	10.53	0	0	0	0	0	0	0	0	0	0	0	0	0	0	0	0	0	0	0	0	0	0	0	0	0	0	0	0	0	0	0	0	0	0	0	0	0	0	0	1	0	1	0	0	0
AH-259-B19	Proteobacteria;Alphaproteobacteria;	1	0	0	0	0	0	0	0	0	0	0	0	0	0	0	0	0	0	0	0	0	0	0	0	0	0	0	0	0	0	0	0	0	0	0	0	0	1	0	0	0	0	0	0	0	0	0	0
AH-259-B21	Proteobacteria;Alphaproteobacteria	0	0	3.45	0	0	0	0	0	0	0	0	0	0	0	0	0	0	0	0	0	0	0	0	0	0	0	0	0	0	0	1	0	0	1	0	0	0	0	0	0	0	1	1	0	0	0	0	0
AH-259-B22	Chloroflexi;Dehalococcoidia;S085;	1	0	21.21	0	0	0	0	0	0	0	0	0	0	0	0	0	0	0	0	0	0	0	0	0	0	0	0	0	0	0	0	0	0	1	0	0	0	0	0	0	0	0	0	2	1	0	0	0
AH-259-B23	Chloroflexi;	0	0	4.31	0	0	0	0	0	0	0	0	0	0	0	0	0	0	0	0	0	0	0	0	0	0	0	0	0	0	0	0	0	0	0	0	0	0	0	0	0	0	0	0	0	0	0	0	0
AH-259-C02	Actinobacteria;	0	0	0	0	0	0	0	0	0	0	0	0	0	0	0	0	0	0	0	0	0	0	0	0	0	0	0	0	0	0	0	0	0	2	0	0	0	0	0	0	0	0	0	2	0	0	0	0
AH-259-C03	Proteobacteria;	0	0	8.33	0	0	0	0	0	0	0	0	0	0	0	0	0	0	0	0	0	0	0	0	0	0	0	0	0	0	0	0	0	0	1	0	0	0	0	0	0	0	0	0	0	0	0	0	0
AH-259-C05	Chloroflexi;	0	0	5.26	0	0	0	0	0	1	0	0	0	0	0	0	0	0	0	0	0	0	0	0	0	0	0	0	0	0	0	1	0	0	0	0	0	0	0	0	0	0	0	0	0	0	0	0	0
AH-259-C06	Proteobacteria;Alphaproteobacteria;	0	1	16.85	0	0	0	0	0	0	0	0	0	0	0	0	0	0	3	0	1	0	0	0	0	0	0	0	0	1	0	0	0	0	0	0	0	0	0	0	0	0	0	0	0	0	0	0	0
AH-259-C07	Bacteria	0	0	0	0	0	0	0	0	0	0	0	0	0	0	0	0	0	0	0	0	0	0	0	0	0	0	0	0	0	0	0	0	0	4	0	0	0	0	0	0	0	0	0	0	0	0	0	0
AH-259-C08	Chloroflexi;JG30-KF-CM66;	1	0	3.45	0	0	0	0	0	0	0	0	0	0	0	0	0	0	0	0	0	0	0	0	0	0	0	0	0	0	0	0	0	0	0	0	0	0	0	0	0	0	0	0	0	0	0	0	0
AH-259-C09	Proteobacteria;Alphaproteobacteria;	1	0	5.17	0	0	0	0	0	0	0	0	0	0	0	1	0	0	0	0	0	0	0	0	0	0	0	0	0	0	0	0	0	0	0	0	0	0	0	0	0	1	1	2	0	1	0	0	0
AH-259-C13	Proteobacteria;Deltaproteobacteria	0	0	13.79	0	0	0	0	0	0	0	0	0	0	0	0	0	0	0	0	0	0	0	0	0	0	0	0	0	0	0	1	1	0	0	0	0	0	0	0	0	0	0	0	0	0	0	0	0
AH-259-C14	Unclassified Bacteria	1	0	4.17	0	0	0	0	0	0	0	0	0	0	0	0	0	0	0	0	0	0	0	0	0	0	0	0	0	0	0	0	0	0	0	0	0	0	0	0	0	0	0	0	0	0	0	0	0
AH-259-C15	Chloroflexi;Dehalococcoidia	0	1	20.61	0	0	0	0	0	0	0	0	0	0	0	0	0	0	0	0	0	0	0	0	0	0	0	0	0	0	0	0	0	0	0	0	0	0	0	0	0	0	0	1	1	0	1	0	0
AH-259-C16	Proteobacteria;Alphaproteobacteria;	1	0	8.66	0	0	0	0	0	0	0	0	0	0	0	0	0	0	0	0	0	0	0	0	0	0	0	0	0	0	0	0	0	0	1	0	0	0	0	0	0	0	0	0	0	0	0	0	0
AH-259-C17	Actinobacteria;	0	0	4.17	0	0	0	0	0	0	0	0	0	0	0	0	0	0	0	0	0	0	0	0	0	0	0	1	0	1	0	0	0	0	0	0	0	0	0	0	0	0	0	0	0	0	0	0	0
AH-259-C20	Actinobacteria;	0	0	4.17	0	0	0	0	0	0	0	0	0	0	0	0	0	0	0	0	0	0	0	0	0	0	0	0	0	0	0	0	0	0	0	0	0	0	0	0	0	0	0	0	0	0	0	0	0
AH-259-C21	Chloroflexi;	0	0	7.02	0	0	0	0	0	0	0	0	0	0	0	0	0	0	0	0	0	0	0	0	0	0	0	0	0	0	0	0	0	0	0	0	0	0	0	0	0	0	0	0	1	0	0	0	0
AH-259-D03	unresolved	0	0	0	0	0	0	0	0	0	0	0	0	0	0	0	0	0	0	0	0	0	0	0	0	0	0	0	0	0	0	0	0	0	0	0	0	0	0	0	0	0	0	0	0	0	0	0	0
AH-259-D04	Chloroflexi;Dehalococcoidia	0	0	18.42	0	0	0	0	0	0	0	0	0	0	0	0	0	0	0	0	0	0	0	0	0	0	0	0	0	0	0	1	0	0	1	0	0	0	0	0	0	0	0	0	0	0	0	0	0
AH-259-D05	Acidobacteria;Subgroup21;	1	0	9.25	0	0	0	0	1	1	1	2	0	0	0	0	0	0	1	1	0	0	0	0	0	0	0	0	0	0	0	0	0	0	0	0	0	0	0	0	0	0	0	0	0	0	0	0	0
AH-259-D06	Proteobacteria;Alphaproteobacteria;	0	0	22.41	0	0	0	0	0	0	0	0	0	0	0	0	0	0	0	0	0	0	0	0	0	0	0	0	0	0	0	0	0	0	1	0	0	0	0	0	0	0	0	0	0	0	0	0	0
AH-259-D07	Chloroflexi;Dehalococcoidia;S085;	1	0	9.65	0	0	0	0	0	0	0	0	0	0	0	0	0	0	0	0	0	0	0	0	0	0	0	0	0	0	0	1	0	0	0	0	0	0	0	0	0	0	0	0	0	0	0	0	0
AH-259-D08	Unclassified Bacteria	0	0	1.87	0	0	0	0	0	0	0	0	0	0	0	0	0	0	0	0	0	0	0	0	0	0	0	0	0	0	0	0	0	0	0	0	0	0	0	0	0	0	0	0	0	0	0	0	0
AH-259-D09	Acidobacteria;Subgroup21;	1	0	5.17	0	0	0	0	0	0	0	0	0	0	0	0	0	0	0	0	0	1	0	0	0	0	0	0	0	0	0	0	0	0	0	0	0	0	0	0	0	0	0	0	0	0	0	0	0
AH-259-D10	Proteobacteria;Alphaproteobacteria;	1	1	10.34	0	0	0	0	0	0	0	0	0	0	0	0	0	0	0	0	0	0	0	0	0	0	0	0	0	0	0	0	0	0	0	0	0	0	0	0	0	0	0	0	0	0	0	0	0
AH-259-D11	Gemmatimonadetes;Gemmatimonadetes;Gemmatimonadales;Gemmatimonadaceae;uncultured;	1	0	17.24	0	0	0	0	0	0	0	0	0	0	1	0	0	0	0	0	0	1	1	0	0	0	0	0	0	0	0	0	0	0	0	0	0	0	1	0	0	1	1	1	0	2	1	0	0
AH-259-D13	Proteobacteria;Alphaproteobacteria;	1	0	0	0	0	0	0	0	0	0	0	0	0	0	0	0	0	0	0	0	0	0	0	0	0	0	0	0	0	0	0	0	0	0	0	0	0	0	0	0	0	0	0	0	0	0	0	0
AH-259-D14	Unclassified Bacteria	0	0	0	0	0	0	0	0	0	0	0	0	0	0	0	0	0	0	0	0	0	0	0	0	0	0	0	0	0	0	0	0	0	2	0	0	0	0	0	0	1	0	0	0	0	0	0	0
AH-259-D15	Nitrospirae;Nitrospira;Nitrospirales;Nitrospiraceae;Nitrospira;	1	1	4.17	0	0	0	0	0	0	0	0	0	0	0	0	0	0	0	0	0	1	0	0	0	0	0	0	0	0	0	2	1	0	0	0	0	0	0	0	1	0	0	0	0	0	0	0	0
AH-259-D16	Chloroflexi;Dehalococcoidia	0	0	13.53	0	0	0	0	0	0	0	0	0	0	0	0	0	0	0	0	0	0	0	0	0	0	0	0	0	0	0	0	0	0	0	0	0	0	0	0	0	0	0	1	0	0	0	0	0
AH-259-D17	Proteobacteria;Alphaproteobacteria;	0	0	18.97	0.9	0	0	0	0	0	0	0	0	0	0	0	0	0	0	0	0	0	0	0	0	0	0	0	0	0	0	1	0	0	1	0	0	0	0	0	0	0	0	0	0	0	0	0	0
AH-259-D18	Proteobacteria;Alphaproteobacteria;	1	0	0	0	0	0	0	0	0	0	0	0	0	0	0	0	0	0	0	0	0	0	0	0	0	0	0	0	0	0	0	0	0	1	0	0	0	0	0	0	0	0	0	0	0	0	0	0
AH-259-D20	Unclassified Bacteria	0	0	0	0	0	0	0	0	0	0	0	0	0	0	0	0	0	0	0	0	0	0	0	0	0	0	0	0	0	0	1	0	0	4	0	0	0	0	0	0	0	0	0	0	0	0	0	0
AH-259-D22	Armatimonadetes;	0	0	1.72	0	0	0	0	0	0	1	0	0	0	0	0	0	0	0	0	0	0	0	0	0	0	0	0	0	0	0	1	0	0	0	0	0	0	0	0	0	0	0	0	0	0	0	0	0
AH-259-D23	Chloroflexi;	0	0	12.28	0	0	0	0	0	1	0	0	0	0	0	0	0	0	0	0	0	0	0	0	0	0	0	0	0	0	0	0	0	0	0	0	0	0	0	0	0	0	0	0	0	0	0	0	0
AH-259-E03	Marinimicrobia(SAR406clade);	1	0	4.17	0	0	0	0	0	0	0	0	0	0	0	0	0	0	0	0	0	1	0	0	0	0	0	0	0	0	0	0	0	0	0	0	0	0	0	0	0	0	0	0	0	0	0	0	0
AH-259-E04	Actinobacteria;	0	0	0	0	0	0	0	0	0	0	0	0	0	0	0	0	0	0	0	0	0	0	0	0	0	0	1	0	1	0	0	0	0	0	0	0	0	0	0	0	0	0	0	0	0	0	0	0
AH-259-E05	Marinimicrobia;	0	0	9.89	0	0	0	0	0	0	0	0	0	0	0	0	0	0	0	0	0	0	0	0	0	0	0	0	0	0	0	1	0	0	0	0	0	0	0	0	0	0	0	0	0	1	0	0	0
AH-259-E07	Acidobacteria;Subgroup26;	1	0	0	0	0	0	0	0	0	0	0	0	0	0	0	0	0	0	0	0	0	0	0	0	0	0	0	0	0	0	0	0	0	2	0	0	0	0	0	0	2	0	0	0	0	1	0	0
AH-259-E08	candidatedivisionNC10	0	0	0	0	0	0	0	0	0	0	0	0	0	0	0	0	0	0	0	0	0	0	0	0	0	0	0	0	0	0	1	0	0	0	0	0	0	0	0	0	0	0	0	0	0	0	0	0
AH-259-E09	Proteobacteria;Alphaproteobacteria;	0	1	7.79	0	0	0	0	0	1	1	1	0	0	0	0	0	0	0	0	0	0	0	0	0	0	0	0	0	0	0	0	0	0	0	0	0	0	0	0	0	0	0	0	0	0	0	0	0
AH-259-E11	Actinobacteria;	0	0	0	0	0	0	0	0	0	0	0	0	0	0	0	0	0	0	0	0	0	0	0	0	0	0	0	0	0	0	0	0	0	0	0	0	0	0	0	0	0	0	0	0	0	0	0	0
AH-259-E13	Marinimicrobia(SAR406clade);	1	1	5.17	0	0	0	0	0	0	0	0	0	0	0	0	0	0	0	0	0	0	0	0	0	0	0	0	0	0	0	0	0	0	2	0	0	0	1	0	0	0	0	0	1	0	0	0	0
AH-259-E14	Acidobacteria;Subgroup6;	1	0	0	0	0	0	0	0	0	0	0	0	0	0	0	0	0	0	0	0	0	0	0	0	0	0	0	1	0	0	0	0	0	0	0	0	0	0	0	0	0	0	0	0	0	0	0	0
AH-259-E15	Nitrospirae;Nitrospira;Nitrospirales;Nitrospiraceae;Nitrospira;	0	0	10.53	0	0	0	0	0	0	0	0	0	0	0	0	0	0	0	0	0	1	0	0	0	0	0	0	0	0	0	0	0	0	0	0	0	0	0	0	0	0	0	0	0	1	0	0	0
AH-259-E17	Proteobacteria;Alphaproteobacteria;	1	1	3.45	0	0	0	0	0	0	0	0	0	0	0	0	0	0	0	0	0	0	0	0	0	0	0	0	0	0	0	0	0	0	1	0	0	0	0	0	0	0	1	0	0	0	0	0	0
AH-259-E18	Actinobacteria;	0	0	0	0	0	0	0	0	1	1	1	0	0	0	0	0	0	0	0	0	0	0	0	0	0	0	0	0	0	0	0	0	0	0	0	0	0	0	0	0	0	0	0	0	0	0	0	0
AH-259-E19	Unclassified Bacteria	1	0	13.68	0	0	0	0	0	0	0	0	0	0	0	0	0	0	0	0	0	1	0	0	0	0	0	0	0	0	0	0	0	0	0	0	0	0	0	0	0	0	0	0	0	0	0	0	0
AH-259-E20	Acidobacteria;Subgroup21;	1	0	0	0	0	0	0	0	0	0	0	0	0	0	0	0	0	0	0	0	0	0	0	0	0	0	0	0	0	0	0	0	0	0	0	0	0	0	0	0	0	0	0	0	0	0	0	0
AH-259-E21	Proteobacteria;Alphaproteobacteria;	1	1	0	0	0	0	0	0	0	0	0	0	0	0	1	0	0	0	0	0	0	0	0	0	0	0	0	0	0	0	2	0	0	1	0	0	0	0	0	0	0	0	0	0	0	0	0	0
AH-259-E22	Proteobacteria;	0	0	4.17	0	0	0	0	0	0	0	0	0	0	0	0	0	0	4	0	3	0	0	0	0	0	0	0	0	0	0	0	0	0	0	0	0	0	0	0	0	0	0	0	0	0	0	0	0
AH-259-E23	Acidobacteria;	0	0	0	0	0	0	0	0	0	0	0	0	0	0	0	0	0	0	0	0	0	0	0	0	0	0	0	0	0	0	0	0	0	0	0	0	0	0	0	1	0	0	0	0	0	0	0	0
AH-259-F02	Proteobacteria;	0	0	0	0	0	0	0	0	0	0	0	0	0	0	0	0	0	0	0	0	0	0	0	0	0	0	0	0	0	0	0	0	0	0	0	0	0	0	0	0	0	0	0	0	0	0	0	0
AH-259-F03	Unclassified Bacteria	0	0	0	0	0	0	0	0	0	0	0	0	0	0	0	0	0	0	0	0	0	0	0	0	0	0	0	0	0	0	0	0	0	3	0	0	0	0	0	0	0	0	0	0	0	0	0	0
AH-259-F04	Chloroflexi;Dehalococcoidia	0	0	4.17	0	0	0	0	0	1	1	1	0	0	0	0	0	0	0	0	0	0	0	0	0	0	0	1	0	1	0	0	0	1	0	0	0	0	0	0	0	0	0	0	0	0	0	0	0
AH-259-F05	Proteobacteria;Gammaproteobacteria;Oceanospirillales;Halomonadaceae;Halomonas;	1	0	0	0	0	0	0	0	0	0	0	0	0	0	1	0	0	0	0	0	0	0	0	0	0	0	0	0	0	0	0	0	0	0	0	0	0	0	0	0	0	0	0	0	0	0	0	0
AH-259-F07	Gemmatimonadetes	0	0	1.72	0	0	0	0	0	0	0	0	0	0	0	0	0	0	0	0	0	0	0	0	0	0	0	0	0	0	0	0	0	0	1	0	0	0	1	0	0	0	0	0	0	0	0	0	0
AH-259-F08	unresolved	0	0	0	0	0	0	0	0	0	0	0	0	0	0	0	0	0	0	0	0	0	0	0	0	0	0	0	0	0	0	0	0	0	0	0	0	0	0	0	0	0	0	0	0	0	0	0	0
AH-259-F11	Proteobacteria;	0	0	12.5	0	0	0	0	0	0	0	0	0	0	0	0	0	0	0	0	0	0	0	0	0	0	0	0	1	0	0	0	0	0	1	0	0	0	0	0	0	0	0	0	0	0	0	0	0
AH-259-F13	Acidobacteria;Subgroup26;	1	0	0	0	0	0	0	0	0	0	0	0	0	0	0	0	0	0	0	0	0	0	0	0	0	0	0	0	0	0	0	0	0	4	0	0	0	0	0	0	0	0	1	0	0	0	0	0
AH-259-F14	unresolved	0	0	0	0	0	0	0	0	0	0	0	0	0	0	0	0	0	0	0	0	0	0	0	0	0	0	0	0	0	0	0	0	0	0	0	0	0	0	0	0	0	0	0	0	0	0	0	0
AH-259-F16	Unclassified Bacteria	0	0	0	0	0	0	0	0	0	0	0	0	0	0	0	0	0	0	0	0	0	0	0	0	0	0	0	0	0	0	1	0	0	0	0	0	0	0	0	0	0	0	1	0	0	0	0	0
AH-259-F18	Marinimicrobia(SAR406clade);	1	0	4.17	0	0	0	0	0	0	0	0	0	0	0	0	0	0	0	0	0	0	0	0	0	0	0	1	0	0	0	1	0	0	0	0	0	0	0	0	0	0	0	0	0	0	0	0	0
AH-259-F19	Acidobacteria;	0	1	12.18	0	0	0	0	0	0	0	0	0	0	0	0	0	0	0	0	0	0	0	0	0	0	0	0	0	0	0	0	0	0	0	0	0	0	0	0	0	0	0	0	0	0	0	0	0
AH-259-F20	Unclassified Bacteria	1	0	4.17	0	0	0	0	0	0	0	0	0	0	0	0	0	0	0	0	0	0	0	0	0	0	0	0	0	0	0	0	0	0	0	0	0	0	0	0	0	0	0	0	0	0	0	0	0
AH-259-F21	Nitrospirae;Nitrospira;Nitrospirales;Nitrospiraceae;Nitrospira;	1	0	0	0	0	0	0	0	0	0	0	0	0	0	0	0	0	0	0	0	0	0	0	0	0	0	0	0	0	0	1	0	0	1	0	0	0	0	0	1	0	0	0	0	0	0	0	0
AH-259-F22	Proteobacteria;Alphaproteobacteria;	1	0	5.64	0	0	0	0	0	0	0	0	0	0	0	0	0	0	0	0	0	0	0	0	0	0	0	0	0	0	0	0	0	0	1	0	0	0	0	0	0	0	0	0	0	0	0	0	0
AH-259-G02	Unclassified Bacteria	1	0	0	0.9	0	0	0	0	0	0	0	0	0	0	0	0	0	0	0	0	0	0	0	0	0	0	0	0	0	0	0	0	0	0	0	0	0	0	0	0	0	0	0	0	0	0	0	0
AH-259-G03	Proteobacteria;	0	0	0	0	0	0	0	0	0	0	0	0	0	0	0	0	0	0	0	0	0	0	0	0	0	0	0	0	0	0	0	0	0	0	0	0	0	0	0	0	0	0	0	1	0	0	0	0
AH-259-G04	Unclassified Bacteria	0	0	0	0	0	0	0	0	0	0	0	0	0	0	0	0	0	0	0	0	0	0	0	0	0	0	0	0	0	0	1	0	0	3	0	0	0	1	0	0	0	0	0	0	0	0	0	0
AH-259-G06	unresolved	0	0	0	0	0	0	0	0	0	0	0	0	0	0	0	0	0	0	0	0	0	0	0	0	0	0	0	0	0	0	0	0	0	0	0	0	0	0	0	0	0	0	0	0	0	0	0	0
AH-259-G07	Acidobacteria;Subgroup21;	1	0	0	0	0	0	0	0	0	0	0	0	0	0	0	0	0	0	0	0	0	0	0	0	0	0	0	0	0	0	0	0	0	0	0	0	0	1	0	0	1	0	0	0	0	0	0	0
AH-259-G08	Unclassified Bacteria	0	0	0	0	0	0	0	0	0	0	0	0	0	0	0	0	0	0	0	0	0	0	0	0	0	0	0	0	0	0	0	0	0	3	0	0	0	0	0	0	0	0	0	0	0	0	0	0
AH-259-G09	unresolved	0	0	0	0	0	0	0	0	0	0	0	0	0	0	0	0	0	0	0	0	0	0	0	0	0	0	0	0	0	0	0	0	0	0	0	0	0	0	0	0	0	0	0	0	0	0	0	0
AH-259-G10	Acidobacteria;Subgroup21;	1	0	8.62	0	0	0	0	0	0	0	0	0	0	0	0	0	0	0	0	0	0	0	0	0	0	0	0	0	0	0	0	0	0	0	0	0	0	0	0	0	0	0	0	0	0	0	0	0
AH-259-G11	Acidobacteria;	0	0	4.08	0	0	0	0	0	0	0	0	0	0	0	0	0	0	0	0	0	0	0	0	0	0	0	0	0	0	0	0	0	0	3	0	0	0	0	0	0	0	0	0	0	0	2	0	0
AH-259-G15	Proteobacteria;Gammaproteobacteria;Alteromonadales;Alteromonadaceae;Alteromonas;	1	0	3.42	0	0	0	0	0	0	0	0	0	0	0	0	0	0	0	0	0	0	0	0	0	0	0	0	0	0	0	0	0	0	0	0	0	0	1	0	0	0	0	0	0	0	0	0	0
AH-259-G16	Gemmatimonadetes;Gemmatimonadetes;	0	1	9.2	0	0	0	0	0	0	0	0	0	0	0	0	0	0	0	0	0	0	0	0	0	0	0	0	0	0	0	0	0	0	0	0	0	0	0	0	0	0	0	1	1	0	0	0	0
AH-259-G19	unresolved	0	0	0	0	0	0	0	0	0	0	0	0	0	0	0	0	0	0	0	0	0	0	0	0	0	0	0	0	0	0	0	0	0	0	0	0	0	0	0	0	0	0	0	0	0	0	0	0
AH-259-G20	unresolved	0	0	0	0	0	0	0	0	0	0	1	0	0	0	0	0	0	0	0	0	0	0	0	0	0	0	0	0	0	0	0	0	0	0	0	0	0	0	0	0	0	1	1	1	0	0	0	0
AH-259-G21	Acidobacteria;Subgroup26;	1	0	0	0	0	0	0	0	0	0	0	0	0	0	0	0	0	0	0	0	0	0	0	0	0	0	0	0	0	0	0	0	0	2	0	0	0	0	1	0	0	0	0	0	0	0	0	0
AH-259-G22	Proteobacteria;	0	1	0	0	0	0	0	0	0	0	0	0	0	0	0	0	0	0	0	0	0	0	0	0	0	0	0	0	0	0	0	0	0	1	0	0	0	0	0	0	0	0	0	0	0	0	0	0
AH-259-G23	Nitrospirae;	0	1	5.26	0	0	0	0	0	0	0	0	0	0	0	0	0	0	0	0	0	0	0	0	0	0	0	0	0	0	0	0	0	0	0	0	0	0	0	0	0	0	0	0	0	0	0	0	0
AH-259-H01	10 CELLS	0	0	19.3	0	0	0	0	0	1	1	0	0	0	0	0	0	0	0	0	0	0	0	0	0	0	0	0	0	0	0	1	0	0	0	0	0	0	0	0	1	1	1	0	0	3	0	0	0
AH-259-H12	10 CELLS	1	0	0	0	0	0	0	0	0	0	0	0	0	0	0	0	0	0	0	0	0	0	0	0	0	0	0	0	0	0	0	0	0	0	0	0	0	0	0	0	0	0	0	0	0	0	0	0
AH-259-H24	10 CELLS	0	1	0	0	0	0	0	0	1	0	0	0	0	0	0	0	0	0	0	0	0	0	0	0	0	0	0	1	0	0	0	0	0	4	0	0	0	1	1	1	1	0	0	0	0	1	0	0
AH-259-I04	unresolved	0	0	0	0	0	0	0	0	0	0	0	0	0	0	0	0	0	0	0	0	0	0	0	0	0	0	0	0	0	0	0	0	0	0	0	0	0	0	0	0	0	0	0	0	0	0	0	0
AH-259-I05	Proteobacteria;	0	0	0	0	0	0	0	0	0	0	0	0	0	0	0	0	0	0	0	0	0	0	0	0	0	0	0	0	0	0	0	0	0	0	0	0	0	0	0	0	0	0	0	0	0	0	0	0
AH-259-I09	Proteobacteria;Alphaproteobacteria;	1	0	0	0	0	0	0	0	0	0	0	0	0	0	0	0	0	0	0	0	0	0	0	0	0	0	0	0	0	0	0	0	0	0	0	0	0	0	0	0	0	0	0	0	0	0	0	0
AH-259-I10	Proteobacteria;Alphaproteobacteria;	0	1	6.9	0	0	0	0	0	0	0	0	0	0	0	0	0	0	4	0	3	0	0	0	0	0	0	0	0	0	0	1	0	0	0	0	0	0	0	0	0	0	0	0	0	0	0	0	0
AH-259-I11	Proteobacteria	0	0	0	0	0	0	0	0	0	0	0	0	0	0	0	0	0	0	0	0	0	0	0	0	0	0	0	0	0	0	0	0	0	0	0	0	0	0	0	0	0	0	0	0	0	0	0	0
AH-259-I13	Proteobacteria;	0	0	0	0	0	0	0	0	0	0	0	0	0	0	0	0	0	0	0	0	0	0	0	0	0	0	0	0	0	0	0	0	0	0	0	0	0	0	0	0	0	0	0	0	0	0	0	0
AH-259-I14	Proteobacteria;	0	0	0	0	0	0	0	0	0	0	0	0	0	0	0	0	0	0	0	0	0	0	0	0	0	0	0	1	1	0	0	0	0	0	0	0	0	0	0	0	0	0	0	0	0	0	0	0
AH-259-I16	Chloroflexi;	0	0	7.56	0	0	0	0	0	1	1	0	0	0	0	0	0	0	0	0	0	0	0	0	0	0	0	0	0	0	0	0	0	0	0	0	0	0	0	0	0	1	0	1	0	0	0	0	0
AH-259-I17	Acidobacteria;	0	0	7.43	0	0	0	0	0	0	0	0	0	0	0	0	0	0	0	0	0	0	0	0	0	0	0	0	0	0	0	0	0	0	0	0	0	0	0	0	1	0	0	0	0	1	0	0	0
AH-259-I18	Unclassified Bacteria	0	0	6.03	0	0	0	0	0	0	0	0	0	0	0	0	0	0	0	0	0	0	0	0	0	0	0	0	0	0	0	0	0	0	0	0	0	0	0	0	0	0	0	0	0	0	0	0	0
AH-259-I19	Proteobacteria	0	0	0	0	0	0	0	0	0	0	0	0	0	0	0	0	0	0	0	0	0	0	0	0	0	0	0	0	0	0	0	0	0	0	0	0	0	0	0	0	0	0	0	0	0	0	0	0
AH-259-I20	unresolved	0	0	0	0	0	0	0	0	0	0	0	0	0	0	0	0	0	0	0	0	0	0	0	0	0	0	0	0	0	0	0	0	0	0	0	0	0	0	0	0	0	0	0	0	0	0	0	0
AH-259-I21	Unclassified Bacteria	1	1	14.14	0.9	0	0	0	0	0	0	0	0	0	0	0	0	0	0	0	0	0	0	0	0	0	0	0	0	0	0	0	0	0	1	0	0	0	0	0	0	0	0	0	0	0	0	1	0
AH-259-I22	Archaea;Crenarchaeota;Nitrososphaeria;JdFR-13;	0	0	23.3	0	1	0	0	0	0	0	0	0	0	0	0	0	0	0	0	0	0	0	0	0	0	0	0	0	0	0	0	0	0	3	0	0	0	0	0	0	0	0	0	1	0	0	1	0
AH-259-I23	Proteobacteria	0	0	0	0	0	0	0	0	0	0	0	0	0	0	0	0	0	0	0	0	0	0	0	0	0	0	0	0	0	0	0	0	0	0	0	0	0	0	0	0	0	0	0	0	0	0	0	0
AH-259-J02	Chloroflexi;JG30-KF-CM66;	1	0	16.56	7.2	0	0	0	0	0	0	0	0	0	0	0	0	0	0	0	0	0	0	0	0	0	0	0	0	0	0	0	0	0	0	0	0	0	0	0	0	1	0	0	0	0	0	0	0
AH-259-J03	Unclassified Bacteria	0	0	0	0	0	0	0	0	0	0	0	0	0	0	0	0	0	0	0	0	0	0	0	0	0	0	0	0	0	0	0	0	0	2	0	0	0	0	0	0	0	0	1	0	0	0	0	0
AH-259-J05	Gemmatimonadetes;Gemmatimonadetes;Gemmatimonadales;Gemmatimonadaceae;uncultured;	1	1	16.48	0	0	0	0	0	0	0	0	0	0	0	0	0	0	0	0	0	1	0	0	0	0	0	0	0	0	0	1	0	0	0	0	0	0	0	0	0	0	0	0	0	0	0	0	0
AH-259-J07	Chloroflexi;Dehalococcoidia;S085;	1	1	0	0	0	0	0	0	0	0	0	0	0	0	0	0	0	0	0	0	0	0	0	0	0	0	0	0	0	0	0	0	0	0	0	0	0	0	0	0	0	0	0	0	0	0	0	0
AH-259-J08	Proteobacteria;Alphaproteobacteria;	0	0	6.58	0	0	0	0	0	0	0	0	0	0	0	0	0	0	0	0	0	0	0	0	0	0	0	0	0	0	0	0	0	1	1	0	0	0	0	0	0	0	0	0	0	0	0	0	0
AH-259-J09	Proteobacteria;	0	1	0	0	0	0	0	0	0	0	0	0	0	0	0	0	0	0	0	0	0	0	0	0	0	0	0	0	0	0	0	0	0	1	0	0	0	0	0	0	0	0	0	0	0	0	0	0
AH-259-J10	Acidobacteria;Subgroup26;	1	0	0	0	0	0	0	0	0	0	0	0	0	0	0	0	0	0	0	0	0	0	0	0	0	0	0	0	0	0	0	0	0	0	0	0	0	0	0	0	0	0	1	0	0	0	0	0
AH-259-J13	Chloroflexi;	0	0	1.28	0	0	0	0	0	0	0	0	0	0	0	0	0	0	0	0	0	0	0	0	0	0	0	0	0	0	0	0	0	0	0	0	0	0	0	0	0	0	0	0	0	0	0	0	0
AH-259-J18	unresolved	0	0	0	0	0	0	0	0	0	0	0	0	0	0	0	0	0	0	0	0	0	0	0	0	0	0	0	0	0	0	0	0	0	0	0	0	0	0	0	0	0	0	0	0	0	0	0	0
AH-259-J20	Acidobacteria;	0	0	2.51	0	0	0	0	0	0	0	0	0	0	0	0	0	0	0	0	0	0	0	0	0	0	0	0	0	0	0	0	0	0	4	0	0	0	0	0	0	1	0	0	0	0	0	0	1
AH-259-J21	Proteobacteria;Alphaproteobacteria;	1	0	0	0	0	0	0	0	0	0	0	0	0	0	0	0	0	0	0	0	0	0	0	0	0	0	0	0	0	0	0	0	0	2	0	0	0	0	0	0	0	0	0	0	0	0	0	0
AH-259-J22	Acidobacteria;Acidobacteriia;Subgroup2;	1	0	0	0	0	0	0	0	0	0	0	0	0	0	0	0	0	0	0	0	0	0	0	0	0	0	0	0	0	0	0	0	0	0	0	0	0	0	0	0	0	0	0	0	0	0	0	0
AH-259-J23	Unclassified Bacteria	1	1	13.79	0	0	0	0	0	0	0	0	0	0	0	0	0	0	0	0	0	1	0	0	0	0	0	0	0	1	0	0	0	0	0	0	0	0	0	0	0	0	0	0	0	0	0	0	0
AH-259-K02	Acidobacteria;Subgroup26;	1	0	0	0	0	0	0	0	0	0	0	0	0	0	0	0	0	0	0	0	0	0	0	0	0	0	0	0	0	0	0	0	0	0	0	0	0	0	0	0	0	0	0	0	0	0	0	0
AH-259-K04	Actinobacteria;	0	0	0	0	0	0	0	0	0	0	0	0	0	0	0	0	0	0	0	0	0	0	0	0	0	0	0	0	0	0	0	0	0	0	0	0	0	0	0	0	0	0	0	0	0	0	0	0
AH-259-K05	Chloroflexi;Dehalococcoidia;S085;	1	0	4.39	0	0	0	0	0	0	0	1	0	0	0	0	0	0	0	0	0	0	0	0	0	0	0	0	0	0	0	0	0	0	0	0	0	0	0	0	0	0	0	0	0	0	0	0	0
AH-259-K06	Unclassified Bacteria	0	0	6.9	0	0	0	0	0	0	0	0	0	0	0	0	0	0	0	0	0	0	0	0	0	0	0	0	0	0	0	1	0	0	1	0	0	0	0	0	0	0	0	0	0	0	0	0	0
AH-259-K11	Archaea;	0	0	0	0	0	0	0	0	0	0	0	0	0	0	0	0	0	0	0	0	0	0	0	0	0	0	0	0	0	0	0	0	0	4	0	0	0	0	0	0	0	0	0	0	0	1	0	0
AH-259-K15	Unclassified Bacteria	0	0	0	0	0	0	0	0	0	0	0	0	0	0	0	0	0	0	0	0	1	0	0	0	0	0	0	0	0	0	1	0	0	0	0	0	0	0	0	0	0	0	0	0	0	0	0	0
AH-259-K16	Acidobacteria;Subgroup21;	1	1	5.07	0	0	0	0	0	0	0	0	0	0	0	0	0	0	0	0	0	0	0	0	0	0	0	0	0	0	0	1	0	0	0	0	0	0	0	0	0	0	0	0	0	0	0	0	0
AH-259-K17	Proteobacteria;Alphaproteobacteria	0	1	12.07	0	0	0	0	0	0	0	0	0	0	0	0	0	0	0	0	0	0	0	0	0	0	0	0	0	0	0	1	0	0	0	0	0	0	0	0	0	1	1	1	0	0	0	0	0
AH-259-K20	Chloroflexi;Dehalococcoidia	0	0	20.65	0	0	0	0	0	0	1	0	0	0	0	0	0	0	0	0	0	0	0	0	0	0	0	1	0	2	0	0	1	1	0	0	0	0	0	0	0	0	0	0	0	0	0	0	0
AH-259-K21	Proteobacteria;	0	0	0	0	0	0	0	0	0	0	0	0	0	0	0	0	0	0	0	0	0	0	0	0	0	0	0	0	0	0	0	0	0	0	0	0	0	0	0	0	0	0	0	0	0	0	0	0
AH-259-K22	unresolved	0	0	0	0	0	0	0	0	0	0	0	0	0	0	0	0	0	0	0	0	0	0	0	0	0	0	0	0	0	0	0	0	0	0	0	0	0	0	0	0	0	0	0	0	0	0	0	0
AH-259-K23	unresolved	0	0	0	0	0	0	0	0	0	0	0	0	0	0	0	0	0	0	0	0	0	0	0	0	0	0	0	0	0	0	0	0	0	0	0	0	0	0	0	0	0	0	0	0	0	0	0	0
AH-259-L02	Acidobacteria;Subgroup26;	1	0	2.44	0	0	0	0	0	0	0	0	0	0	0	0	0	0	0	0	0	0	0	0	0	0	0	0	0	0	0	0	0	0	2	0	0	0	0	0	0	1	0	0	0	0	1	0	0
AH-259-L03	Proteobacteria;	0	0	4.17	0	0	0	0	0	0	0	1	0	0	0	0	0	0	0	0	0	0	0	0	0	0	0	0	0	0	0	0	0	0	2	0	0	0	0	0	0	0	0	0	0	0	0	0	0
AH-259-L04	Nitrospirae;Nitrospira;Nitrospirales;Nitrospiraceae;Nitrospira;	1	0	0	0	0	0	0	0	0	0	0	0	0	0	0	0	0	0	0	0	0	0	0	0	0	0	0	0	0	0	0	0	0	0	0	0	0	0	0	0	0	0	0	0	0	0	0	0
AH-259-L05	Patescibacteria;ABY1;CandidatusKerfeldbacteria;	1	0	25.58	0	0	0	0	0	0	0	0	0	0	0	0	0	0	0	0	0	0	0	0	0	0	0	0	0	0	0	0	0	0	0	0	0	0	0	0	0	0	0	0	0	0	0	0	0
AH-259-L06	unresolved	0	0	0	0	0	0	0	0	0	0	0	0	0	0	0	0	0	0	0	0	0	0	0	0	0	0	0	0	0	0	0	0	0	0	0	0	0	0	0	0	0	0	0	0	0	0	0	0
AH-259-L07	Patescibacteria;	0	0	12.71	0	0	0	0	0	0	0	0	0	0	0	0	0	0	0	0	0	0	0	0	0	0	0	0	0	0	0	0	0	0	0	0	0	0	0	0	0	0	0	0	0	0	0	0	0
AH-259-L09	Acidobacteria;Subgroup21;	1	0	10.34	0	0	0	0	0	0	0	0	0	0	0	0	0	0	0	0	0	0	0	0	0	0	0	0	0	0	0	0	0	0	0	0	0	0	1	0	0	0	0	0	0	0	0	0	0
AH-259-L10	Acidobacteria;	0	1	16.14	0	0	0	0	0	0	0	0	0	0	0	0	0	0	0	0	0	0	0	0	0	0	0	0	0	1	0	2	0	0	2	0	0	0	0	0	0	0	0	0	0	0	0	0	0
AH-259-L11	Marinimicrobia(SAR406clade);	1	1	4.08	0	0	0	0	0	0	0	0	0	0	0	0	0	0	0	0	0	0	0	0	0	0	0	0	0	0	0	0	0	0	0	0	0	1	1	0	0	0	0	0	0	0	0	0	0
AH-259-L13	Proteobacteria;	0	0	0	0	0	0	0	0	0	0	0	0	0	0	0	0	0	0	0	0	0	0	0	0	0	0	0	0	0	0	0	0	0	0	0	0	0	0	0	0	1	0	0	0	0	0	0	0
AH-259-L15	Acidobacteria;Acidobacteriia;Subgroup2;	1	0	8.54	0	0	0	0	0	0	0	0	0	0	0	0	0	0	0	0	0	0	0	0	0	0	0	0	0	0	0	0	0	0	0	0	0	0	0	0	0	0	0	0	0	0	0	0	0
AH-259-L16	Patescibacteria;Parcubacteria;	1	0	29.31	0	0	0	0	0	0	0	0	0	0	0	0	0	0	0	0	0	0	0	0	0	0	0	0	0	0	0	1	0	0	2	0	0	0	0	0	0	0	0	0	0	0	0	0	0
AH-259-L17	Chloroflexi;JG30-KF-CM66;	1	0	13.4	0	0	0	0	0	0	0	0	0	0	0	0	0	0	0	0	0	0	0	0	0	0	0	0	0	0	0	0	0	0	0	0	0	0	0	0	0	0	0	2	0	0	0	0	0
AH-259-L20	Archaea;Crenarchaeota;CrenarchaeotaIncertaeSedis;Aigarchaeales;Geothermarchaeaceae;	1	0	18.45	0	1	0	0	0	0	1	1	0	0	0	0	0	0	0	0	0	0	0	0	0	0	0	0	0	0	0	1	0	0	0	0	0	0	0	0	0	0	0	0	0	0	0	1	0
AH-259-L21	Unclassified Bacteria	1	0	0	0.9	0	0	0	0	0	0	0	0	0	0	0	0	0	0	0	0	1	0	0	0	0	0	0	0	0	0	0	0	0	0	0	0	0	0	0	0	0	0	0	0	0	0	0	0
AH-259-L22	Omnitrophicaeota;	1	0	15.54	0	0	0	0	0	0	0	0	0	0	0	0	0	0	0	0	0	0	0	0	0	0	0	0	0	0	0	0	0	0	0	0	0	0	0	0	0	0	0	0	0	0	0	0	0
AH-259-M02	Chloroflexi;	0	0	11.23	0	0	0	0	0	0	0	0	0	0	0	0	0	0	0	0	0	0	0	0	0	0	0	0	0	0	0	0	0	0	0	0	0	0	0	0	0	0	0	0	0	0	0	0	0
AH-259-M03	Proteobacteria;	0	0	0	0	0	0	0	0	0	0	0	0	0	0	0	0	0	0	0	0	0	0	0	0	0	0	0	0	0	0	0	0	0	0	0	0	0	0	0	0	0	0	0	0	0	0	0	0
AH-259-M04	Proteobacteria;Alphaproteobacteria;	1	0	4.23	0	0	0	0	0	0	0	0	0	0	0	0	0	0	0	0	0	0	0	0	0	0	0	0	0	0	0	0	0	0	0	0	0	0	0	0	0	0	0	0	0	2	0	0	0
AH-259-M05	Unclassified Bacteria	1	0	11.45	0	0	0	0	0	0	0	0	0	0	0	0	0	0	0	0	0	0	0	0	0	0	0	0	0	1	0	1	1	1	0	0	0	0	0	0	0	0	0	0	0	0	0	0	0
AH-259-M06	Acidobacteria;Subgroup26;	1	0	0	0	0	0	0	0	0	0	0	0	0	0	0	0	0	0	0	0	0	0	0	0	0	0	0	0	0	0	0	0	0	2	0	0	0	0	0	0	0	0	0	0	0	0	0	0
AH-259-M07	Proteobacteria;Alphaproteobacteria;	0	0	6.03	0	0	0	0	0	0	0	0	0	0	0	0	0	0	0	0	0	0	0	0	0	0	0	0	0	0	0	0	0	0	0	0	0	0	0	0	0	0	0	0	0	0	0	0	0
AH-259-M10	Unclassified Bacteria	0	0	0	0	0	0	0	0	0	0	0	0	0	0	0	0	0	0	0	0	1	0	0	0	0	0	0	0	0	0	0	0	0	0	0	0	0	0	0	0	0	0	0	0	1	0	0	0
AH-259-M11	Nitrospirae;Nitrospira;Nitrospirales;Nitrospiraceae;Nitrospira;	1	1	4.17	0	0	0	0	0	0	0	0	0	0	0	0	0	0	0	0	0	0	0	0	0	0	0	0	0	0	0	2	0	0	0	0	0	0	0	0	1	0	0	1	1	0	1	0	0
AH-259-M13	Proteobacteria;Alphaproteobacteria;	1	0	12.03	0	0	0	0	0	0	0	0	0	0	0	0	0	0	0	0	0	0	0	0	0	0	0	0	0	0	0	0	0	0	2	0	0	0	0	0	0	0	0	0	0	0	0	0	0
AH-259-M15	Acidobacteria;Subgroup21;	1	0	7	0	0	0	0	0	0	0	0	0	0	0	0	0	0	1	1	0	1	0	0	0	0	0	0	0	0	0	0	0	0	0	0	0	0	0	0	0	0	0	0	0	1	0	0	0
AH-259-M16	Proteobacteria;Gammaproteobacteria;Oceanospirillales;Halomonadaceae;Halomonas;	1	1	10.34	0	0	0	0	0	0	0	0	0	0	0	0	0	1	4	0	3	0	3	0	0	0	0	0	0	1	0	0	0	0	0	0	0	0	0	0	0	0	0	0	0	0	0	0	0
AH-259-M17	unresolved	0	0	0	0	0	0	0	0	0	0	0	0	0	0	0	0	0	0	0	0	0	0	0	0	0	0	0	0	0	0	0	0	0	0	0	0	0	0	0	0	0	0	0	0	0	0	0	0
AH-259-M19	Unclassified Bacteria	0	0	5.96	0	0	0	0	0	0	0	0	0	0	0	0	0	0	0	0	0	0	0	0	0	0	0	0	0	0	0	0	0	0	4	0	0	0	0	0	0	1	0	1	0	0	0	0	0
AH-259-M20	Marinimicrobia;	0	1	20.06	0	0	0	0	0	0	0	0	0	0	0	0	0	0	0	0	0	0	0	0	0	0	0	0	0	0	0	0	0	0	0	0	0	0	0	0	0	0	0	0	0	0	0	0	0
AH-259-M21	Proteobacteria;	0	0	0	0	0	0	0	0	1	0	0	0	0	0	0	0	0	0	0	0	0	0	0	0	0	0	0	0	0	0	0	0	0	0	0	0	0	0	0	0	0	0	0	0	0	0	0	0
AH-259-M23	Unclassified Bacteria	0	0	7.68	0	0	0	0	0	0	0	0	0	0	0	0	0	0	0	0	0	0	0	0	0	0	0	0	0	0	0	0	0	0	0	0	0	0	0	1	1	0	0	0	0	0	0	0	0
AH-259-N02	Proteobacteria;	0	0	0	0	0	0	0	0	0	0	0	0	0	0	0	0	0	0	0	0	0	0	0	0	0	0	0	0	0	0	0	0	0	2	0	0	0	0	0	0	0	0	0	0	0	0	0	0
AH-259-N03	Acidobacteria;Subgroup21;	1	0	18.1	0	0	0	0	0	0	0	0	0	0	0	0	0	0	1	1	0	0	0	0	0	0	0	0	0	0	0	0	0	0	0	0	0	0	1	0	0	0	0	0	0	2	0	0	0
AH-259-N05	Acidobacteria;Subgroup26;	1	1	0	0	0	0	0	0	0	0	0	0	0	0	0	0	0	0	0	0	0	0	0	0	0	0	0	0	0	0	0	0	0	5	0	0	0	0	0	0	0	0	0	0	0	0	0	0
AH-259-N06	Unclassified Bacteria	0	0	8.33	0.9	0	0	0	0	0	0	0	0	0	0	0	0	0	0	0	0	0	0	0	0	0	0	0	0	0	0	0	0	0	0	0	0	0	0	0	0	0	0	0	0	0	0	0	0
AH-259-N07	Unclassified Bacteria	0	0	0	0	0	0	0	0	0	0	0	0	0	0	0	0	0	0	0	0	0	0	0	0	0	0	0	0	0	0	0	0	0	3	0	0	0	0	0	0	0	0	0	0	0	0	0	0
AH-259-N09	Chloroflexi;Dehalococcoidia	0	0	15.95	0.9	0	0	0	0	0	0	0	0	0	0	0	0	0	0	0	0	0	0	0	0	0	0	0	0	0	0	0	0	0	0	0	0	0	0	0	0	0	0	1	0	0	0	0	0
AH-259-N11	Proteobacteria;Alphaproteobacteria;	1	1	8.23	0	0	0	0	0	0	0	0	0	0	0	0	0	0	0	0	0	0	0	0	0	0	0	0	0	0	0	0	0	0	2	0	0	0	0	0	0	0	0	0	0	1	0	0	0
AH-259-N15	Acidobacteria;	0	0	9.65	0	0	0	0	0	0	0	0	0	0	0	0	0	0	0	0	0	0	0	0	0	0	0	0	0	0	0	0	0	0	0	0	0	0	1	1	1	0	0	0	0	0	0	0	0
AH-259-N17	Chloroflexi;Dehalococcoidia	0	0	14.33	0	0	0	0	0	0	0	0	0	0	0	0	0	0	0	0	0	0	0	0	0	0	0	0	0	0	0	1	0	0	0	0	0	0	0	0	0	0	0	0	0	0	0	0	0
AH-259-N20	Proteobacteria;Alphaproteobacteria;	1	0	0	0	0	0	0	0	0	0	0	0	0	0	0	0	0	0	0	0	0	0	0	0	0	0	0	0	0	0	0	0	0	0	0	0	0	0	0	1	0	0	1	0	1	0	0	0
AH-259-N21	Acidobacteria;Subgroup26;	1	0	2.78	0	0	0	0	0	0	0	0	0	0	0	0	0	0	0	0	0	0	0	0	0	0	0	0	0	0	0	0	1	1	3	0	0	0	0	0	0	2	0	0	0	0	0	0	1
AH-259-N22	Proteobacteria;Alphaproteobacteria;	1	0	8.34	0	0	0	0	0	0	0	0	0	0	0	0	0	0	0	0	0	0	0	0	0	0	0	0	0	0	0	0	0	0	0	0	0	0	0	0	0	0	0	0	0	1	0	0	0
AH-259-O03	Actinobacteria;	0	0	0	0	0	0	0	0	0	0	0	0	0	0	0	0	0	0	0	0	0	0	0	0	0	0	0	0	0	0	0	0	0	0	0	0	0	0	0	0	0	0	0	0	0	0	0	0
AH-259-O05	unresolved	0	0	0	0	0	0	0	0	0	0	0	0	0	0	0	0	0	0	0	0	0	0	0	0	0	0	0	0	0	0	0	0	0	0	0	0	0	0	0	0	0	0	0	0	0	0	0	0
AH-259-O06	Unclassified Bacteria	0	0	0.94	0	0	0	0	0	0	0	0	0	0	0	0	0	0	0	0	0	0	0	0	0	0	0	0	0	0	0	1	0	0	0	0	0	0	0	0	0	0	0	0	0	0	0	0	0
AH-259-O07	Dadabacteria;Dadabacteriia;Dadabacteriales;	1	1	26.32	0	0	0	0	0	0	0	0	0	0	0	0	0	0	0	0	0	0	0	0	0	0	0	0	0	2	0	0	0	0	0	0	0	0	1	0	0	0	0	0	0	2	0	1	0
AH-259-O08	Proteobacteria;Alphaproteobacteria;	1	0	13.36	0	0	0	0	0	0	0	0	0	0	0	0	0	0	0	0	0	0	0	0	0	0	0	0	0	0	0	0	0	0	0	0	0	0	0	0	0	0	0	0	0	0	0	0	0
AH-259-O10	Chloroflexi;	0	0	7.02	0	0	0	0	0	0	0	0	0	0	0	0	0	0	0	0	0	0	0	0	0	0	0	0	0	0	0	0	0	0	0	0	0	0	0	0	0	0	0	1	0	0	0	0	0
AH-259-O11	Acidobacteria;Subgroup26;	1	0	1.33	0	0	0	0	0	0	0	0	0	0	0	0	0	0	0	0	0	0	0	0	0	0	0	0	0	0	0	0	0	0	2	0	0	0	0	0	0	1	0	1	0	0	0	0	1
AH-259-O14	Actinobacteria;	0	0	0	0	0	0	0	0	1	0	0	0	0	0	0	0	0	0	0	0	0	0	0	0	0	0	0	0	0	0	0	0	0	0	0	0	0	0	0	0	0	0	0	0	0	0	0	0
AH-259-O15	Nitrospirae;Nitrospira;Nitrospirales;Nitrospiraceae;Nitrospira;	1	0	8.33	0	0	0	0	0	0	0	0	0	0	0	0	0	0	0	0	0	0	0	0	0	0	0	0	0	0	0	0	0	0	0	0	0	0	0	0	0	1	0	0	0	0	0	1	0
AH-259-O16	Gemmatimonadetes;Gemmatimonadetes;Gemmatimonadales;Gemmatimonadaceae;uncultured;	1	0	26.18	0	0	0	0	0	0	0	0	0	0	0	0	0	0	0	0	0	0	0	0	0	0	0	0	0	0	0	0	0	0	0	0	0	0	0	0	0	0	0	0	0	0	0	0	0
AH-259-O18	Acidobacteria;Subgroup26;	1	0	0	0	0	0	0	0	0	0	0	0	0	0	0	0	0	0	0	0	0	0	0	0	0	0	0	0	0	0	0	0	0	3	0	0	0	0	0	0	0	0	0	0	0	2	0	0
AH-259-O20	Chloroflexi;	0	0	9.41	0	0	0	0	0	1	1	1	0	0	0	0	0	0	0	0	0	0	0	0	0	0	0	0	0	0	0	1	0	0	0	0	0	0	0	0	0	0	0	0	1	0	0	0	0
AH-259-O21	Marinimicrobia;	0	0	11.21	0	0	0	0	0	0	0	0	0	0	0	0	0	0	0	0	0	0	0	0	0	0	0	0	0	0	0	1	0	0	0	0	0	0	0	0	0	0	0	0	0	1	0	0	0
AH-259-O22	Marinimicrobia;	0	1	8.33	0	0	0	0	0	0	0	0	0	0	0	1	0	0	0	0	0	2	0	0	0	0	0	0	0	1	0	0	0	0	0	0	0	1	2	0	0	0	0	0	0	1	0	0	0
AH-259-O23	Proteobacteria;Alphaproteobacteria;	0	0	3.92	0	0	0	0	0	0	0	0	0	0	0	0	0	0	0	0	0	0	0	0	0	0	0	0	0	0	0	0	0	0	0	0	0	0	0	0	0	0	0	0	0	0	0	0	0
AH-259-P04	Proteobacteria;	0	1	0	0	0	0	0	0	0	0	0	0	0	0	0	0	0	0	0	0	0	0	0	0	0	0	0	0	0	0	0	0	0	0	0	0	0	0	0	0	0	0	0	0	0	0	0	0
AH-259-P05	Chloroflexi;JG30-KF-CM66;	1	0	3.45	0	0	0	0	0	0	0	0	0	0	0	0	0	0	0	0	0	0	0	0	0	0	0	0	0	0	0	0	0	0	0	0	0	0	0	0	0	0	0	0	0	0	0	0	0
AH-259-P07	Proteobacteria;Alphaproteobacteria;	1	1	8.33	0	0	0	0	0	0	0	0	0	0	0	1	0	0	0	0	0	0	0	0	0	0	0	0	0	0	0	1	0	0	0	0	0	0	0	0	0	0	1	2	0	0	0	0	0
AH-259-P08	Proteobacteria;Alphaproteobacteria;	0	0	11.16	0	0	0	0	0	1	0	1	0	0	0	0	0	0	0	0	0	0	0	0	0	0	0	0	0	0	0	0	0	0	0	0	0	0	0	0	0	0	0	0	0	1	0	0	0
AH-259-P09	Nitrospirae;Nitrospira;Nitrospirales;Nitrospiraceae;Nitrospira;	1	0	10.53	0	0	0	0	0	0	0	0	0	0	0	0	0	0	0	0	0	1	0	0	0	0	0	0	0	0	0	0	0	0	0	0	0	0	0	0	0	0	0	0	0	0	0	0	0
AH-259-P10	Proteobacteria;	0	1	4.17	0	0	0	0	0	0	0	0	0	0	0	0	0	0	0	0	0	0	0	0	0	0	0	0	0	0	0	0	0	0	0	0	0	0	0	0	0	0	0	1	0	0	0	0	0
AH-259-P11	Proteobacteria;Alphaproteobacteria;	1	0	3.45	0	0	0	0	0	0	0	0	0	0	0	0	0	0	0	0	0	0	0	0	0	0	0	0	0	0	0	0	0	0	2	0	0	0	0	0	0	0	0	0	0	0	0	0	0
AH-259-P13	Acidobacteria;Subgroup26;	1	0	18.99	0	0	0	0	0	0	0	0	0	0	0	0	0	0	0	0	0	0	0	0	0	0	0	0	0	0	0	0	1	1	0	0	0	0	0	0	0	2	0	2	0	0	1	0	1
AH-259-P15	Proteobacteria;Alphaproteobacteria;	1	0	14.66	0	0	0	0	0	0	0	0	0	0	0	0	0	0	2	0	1	0	0	0	0	0	0	0	0	0	0	0	0	0	3	0	0	0	0	0	0	1	1	0	0	1	0	0	0
AH-259-P16	Gemmatimonadetes;Gemmatimonadetes;Gemmatimonadales;Gemmatimonadaceae;uncultured;	1	0	13.79	0	0	0	0	0	1	1	1	0	0	0	0	0	0	0	0	0	0	0	0	0	0	0	0	0	0	0	0	0	0	0	0	0	0	0	0	0	0	0	0	0	1	0	0	0
AH-259-P17	Unclassified Bacteria	1	0	10.34	0	0	0	0	0	0	0	0	0	0	0	0	0	0	0	0	0	0	0	0	0	0	0	0	0	0	0	0	0	0	0	0	0	0	0	0	0	0	0	0	0	0	0	0	0
AH-259-P18	Proteobacteria;	0	0	4.17	0	0	0	0	0	0	0	0	0	0	0	0	0	0	0	0	0	1	0	0	0	0	0	0	0	0	0	0	0	0	0	0	0	0	0	0	0	0	0	0	0	0	0	0	0
AH-259-P19	Proteobacteria;Alphaproteobacteria;	0	1	8.33	0	0	0	0	0	1	1	1	0	0	0	1	0	0	0	0	0	0	0	0	0	0	0	0	0	0	0	0	1	1	1	0	0	0	1	0	0	1	1	1	0	1	0	0	0
AH-259-P21	Gemmatimonadetes;Gemmatimonadetes;Gemmatimonadales;Gemmatimonadaceae;uncultured;	1	0	29.4	0	0	0	0	0	0	0	0	0	0	0	0	0	0	0	0	0	0	0	0	0	0	0	0	0	0	0	1	0	0	1	0	0	0	0	0	0	0	0	0	0	1	0	0	0
AH-259-P22	Proteobacteria;Gammaproteobacteria;Oceanospirillales;Halomonadaceae;Halomonas;	1	0	10.34	0	0	0	0	0	0	0	0	0	0	0	0	0	0	0	0	0	0	0	0	0	0	0	0	0	0	0	0	0	0	0	0	0	0	0	0	0	0	0	0	0	0	0	0	0
bin.1	Bacteria;	1		0	0	0	0	0	0	0	0	0	0	0	0	0	0	0	0	0	0	0	0	0	0	0	0	0	0	0	0	0	0	0	0	0	0	0	1	0	1	0	0	0	0	0	0	0	0
bin.10	Bacteria;Gemmatimonadetes;Gemmatimonadetes;			28.57	0	0	0	0	0	0	0	0	0	0	0	0	0	0	0	0	0	0	1	0	0	0	0	0	0	0	0	0	0	0	1	0	0	0	0	0	0	0	0	1	0	0	1	0	0
bin.11	Bacteria;Proteobacteria;			6.9	0	0	0	0	0	0	1	1	0	0	0	0	0	0	0	0	0	0	0	0	0	0	0	0	0	0	0	0	0	0	0	0	0	0	0	0	0	0	0	0	0	0	0	0	0
bin.12	Bacteria			0	0	0	0	0	0	0	0	0	0	0	0	0	0	0	0	0	0	0	0	0	0	0	0	0	0	0	0	0	0	0	0	0	0	0	0	0	0	0	0	0	0	1	0	0	0
bin.13	Bacteria;Proteobacteria;Gammaproteobacteria;Alteromonadales;Idiomarinaceae;Aliidiomarina;	1		62.56	0.46	0	0	0	0	0	0	0	0	0	1	1	0	0	0	0	0	0	0	0	0	0	0	0	0	0	0	0	0	0	1	0	1	0	2	2	0	1	0	0	0	1	0	0	0
bin.14	Bacteria;Gemmatimonadetes;Gemmatimonadetes;Gemmatimonadales;Gemmatimonadaceae;uncultured;		1	21.93	0	0	0	0	0	0	0	0	0	1	0	0	0	0	0	0	0	0	0	0	0	0	0	0	0	0	0	0	2	2	0	0	0	0	0	0	0	1	0	1	0	0	0	1	0
bin.15	Bacteria;Acidobacteria;Acidobacteriia;Subgroup 2;			38.03	0.21	0	0	0	0	1	0	1	0	0	1	0	0	0	1	1	0	0	0	0	0	0	0	0	0	0	0	0	0	0	0	0	0	1	2	1	3	0	0	0	0	0	0	0	0
bin.16	Bacteria;Planctomycetes	1		60.43	0	0	0	0	0	0	0	0	0	0	0	0	0	0	1	1	0	0	0	0	0	0	0	0	0	1	0	1	1	1	0	0	0	0	1	1	1	0	0	2	0	0	1	0	0
bin.17	Bacteria			0	0	0	0	0	0	0	0	0	0	0	0	0	0	0	0	0	0	0	0	0	0	0	0	0	0	0	0	0	0	0	0	0	0	0	2	0	0	0	0	0	0	1	0	0	0
bin.18	Bacteria;Nitrospirae;			15.79	0	0	0	0	0	0	0	0	0	0	0	0	0	0	0	0	0	0	0	0	0	0	0	0	0	0	0	2	0	0	0	0	0	0	0	0	0	0	0	0	0	1	0	0	0
bin.19	Bacteria;Acidobacteria;		1	91.38	16.77	0	0	0	0	2	0	2	0	0	0	1	0	0	1	0	0	1	0	0	0	0	0	1	0	2	0	0	0	0	9	0	0	0	4	3	4	1	2	2	1	3	1	0	0
bin.2	Bacteria; Proteobacteria;Gammaproteobacteria;Alteromonadales;Idiomarinaceae;			10.34	0	0	0	0	0	0	0	0	0	0	0	0	0	0	0	0	0	1	1	0	0	0	0	0	0	0	0	0	0	0	0	0	0	0	1	0	0	0	0	0	0	0	0	0	0
bin.20	Bacteria			0	0	0	0	0	0	0	0	0	0	0	0	0	0	0	0	0	0	0	0	0	0	0	0	0	0	0	0	0	0	0	0	0	0	0	0	0	0	0	0	1	0	0	0	0	0
bin.21	Bacteria	1		6.9	0	0	0	0	0	0	0	0	0	0	0	0	0	0	0	0	0	0	0	0	0	0	0	0	0	0	0	0	0	0	0	0	0	0	0	0	0	0	0	0	0	0	0	0	0
bin.22	Bacteria;Chloroflexi;Dehalococcoidia		1	51.05	0.99	0	0	1	0	0	0	0	2	0	0	0	0	0	0	0	0	2	0	0	0	0	0	0	0	3	0	1	0	0	0	0	0	0	0	0	0	0	0	0	1	1	0	0	0
bin.23	Bacteria;Actinobacteria			0	0	0	0	0	0	0	0	0	0	0	0	0	0	0	0	0	0	1	0	0	0	0	0	0	0	0	0	0	0	0	0	0	0	0	0	0	0	0	0	0	0	0	0	0	0
bin.24	Bacteria; Proteobacteria; Gammaproteobacteria;	1		49.14	0	0	0	0	0	0	0	0	0	0	0	0	0	0	0	0	0	0	0	0	0	0	0	0	0	0	0	1	0	0	0	0	0	0	0	1	0	0	0	0	0	0	0	0	0
bin.25	Bacteria			0	0	0	0	0	0	0	0	0	0	0	0	0	0	0	0	0	0	0	0	0	0	0	0	0	0	0	0	0	0	0	0	0	0	0	0	0	0	0	0	0	0	0	0	0	0
bin.26	Bacteria;	1		3.45	0	0	0	0	0	0	0	0	0	0	0	0	0	0	0	0	0	0	0	0	0	0	0	0	0	0	0	0	0	0	0	0	0	0	0	0	0	0	0	0	0	0	0	0	0
bin.27	Bacteria;Dadabacteria;Dadabacteriia;Dadabacteriales;			43.22	0.84	0	0	0	0	0	0	0	1	0	1	0	0	0	0	0	0	0	0	0	0	0	0	0	0	2	0	2	0	0	0	0	0	0	2	0	0	0	0	0	0	0	0	1	0
bin.28	Bacteria; Aquificae			12.64	0	0	0	0	0	0	0	0	0	0	0	0	0	0	0	0	0	0	0	0	0	0	0	0	0	0	0	0	0	0	0	0	0	0	0	0	0	0	0	0	0	0	0	0	0
bin.29	Archaea;Nanoarchaeaeota;Woesearchaeia	1		51.4	0	0	0	0	0	0	0	0	0	0	0	0	0	0	0	0	0	0	0	0	0	0	0	0	0	0	0	0	0	0	1	0	0	0	0	0	0	0	0	0	0	1	1	0	0
bin.3	Bacteria;Nitrospirae;	1		15.76	0	0	0	0	0	0	0	0	0	0	0	0	0	0	0	0	0	0	0	0	0	0	0	0	0	0	0	0	0	0	0	0	0	0	0	0	0	0	0	0	0	1	0	0	0
bin.30	Bacteria;Proteobacteria;Alphaproteobacteria			76.91	4.82	0	0	0	0	0	0	0	0	0	0	1	0	0	0	0	0	0	0	0	0	0	0	2	0	0	0	0	0	0	0	0	0	0	0	0	0	0	0	0	0	0	0	0	0
bin.31	Bacteria;Acidobacteria;		1	20.69	1.72	0	0	0	0	0	0	0	0	0	0	0	0	0	1	1	0	0	0	0	0	0	0	0	0	1	0	2	0	0	1	0	0	0	1	0	1	1	0	0	2	0	0	0	1
bin.32	Bacteria;Acidobacteria;Acidobacteriia;Acidobacteriales;uncultured	1	1	65.24	0.85	0	0	0	0	1	1	2	0	0	0	0	0	0	1	1	0	0	0	0	0	0	0	0	0	2	0	0	0	0	0	0	0	0	0	0	1	0	1	2	1	0	0	0	0
bin.33	Bacteria;			4.17	0	0	0	0	0	0	0	0	0	0	0	0	0	1	0	0	0	0	0	0	0	0	0	0	0	0	0	0	0	0	0	0	0	0	1	0	0	0	0	0	0	0	0	0	0
bin.4	Bacteria;			10.34	0	0	0	0	0	0	0	0	0	0	0	0	0	0	0	0	0	0	0	0	0	0	0	0	0	0	0	0	0	0	0	0	0	0	0	0	0	0	0	0	0	0	0	0	0
bin.5	Bacteria;Proteobacteria;Deltaproteobacteria	1		50.14	0.93	0	0	0	0	0	0	0	0	0	0	0	0	0	1	0	0	2	0	0	0	0	0	0	1	2	0	1	0	0	1	0	0	0	1	0	0	0	0	0	0	1	0	0	0
bin.6	Bacteria;Nitrospirae;			32.12	1.82	0	0	0	0	0	0	0	0	0	0	0	0	0	0	0	0	0	0	0	0	0	0	0	0	0	0	0	0	0	0	0	0	0	0	0	0	0	0	0	0	0	0	0	0
bin.7	Bacteria;Bacteroidetes;Sphingobacteriia;	1		9.4	0.05	0	0	0	0	0	0	0	0	0	0	0	0	0	0	0	0	0	0	0	0	0	0	0	0	2	0	0	0	0	0	0	0	0	0	0	0	0	0	0	0	1	0	0	0
bin.8	Bacteria;Dadabacteria;_			25.86	0	0	0	0	0	0	0	0	0	0	0	0	0	0	1	0	0	0	0	0	0	0	0	0	0	0	0	0	0	0	0	0	0	0	1	0	0	0	0	0	0	0	0	0	0
bin.9	Bacteria;Proteobacteria			67.93	1.68	0	0	0	0	0	0	0	0	0	0	0	0	0	0	0	0	0	0	0	0	0	0	1	0	0	0	2	0	0	0	0	0	0	1	1	0	0	0	1	0	1	0	1	0
bin.unbinned	NA					2	1	1	0	0	1	1	2	0	2	3	0	0	9	4	2	5	0	0	0	0	0	3	3	5	0	10	1	3	15	1	2	1	16	5	1	3	4	3	2	9	2	3	1
[truncated: 45 more columns]

## Sheet: Viral Reads in SAGS
Supplemental Table. Viral reads in SAGs. List of SAGs in which viral reads were detected with VirSorter (categories 1 “sure” and 2 “somewhat sure” only). All viral reads detected as complete phage contigs using VirSorter unless denoted with * (prophage). Host ID based on consensus taxonomy as outlined in Supplementary file 1.
SAG ID	Viral contigs detected (VirSorter category)	Host estimated genome completeness (%)	Host ID
AH-259-A14	1 (cat 2)	0	Bacteria;Proteobacteria;Alphaproteobacteria;
AH-259-B03	1 (cat 2)	21	Bacteria;Dadabacteria;
AH-259-B08	1 (cat 2)	0	Bacteria; Proteobacteria; Alphaproteobacteria
AH-259-B16	1 (cat 1)	2	Bacteria; Proteobacteria; Alphaproteobacteria
AH-259-C06	2 (cat 2)	17	Bacteria;Proteobacteria;Alphaproteobacteria;
AH-259-C15	1 (cat 2)	21	Bacteria;Chloroflexi;Dehalococcoidia
AH-259-D10	1 (cat 2) *	10	Bacteria;Proteobacteria;Alphaproteobacteria;
AH-259-D15	1 (cat 2)	4	Bacteria;Nitrospirae;Nitrospira;Nitrospirales;Nitrospiraceae;Nitrospira;
AH-259-E09	1 (cat 2)	8	Bacteria;Proteobacteria;Alphaproteobacteria;
AH-259-E13	1 (cat 2)	5	Bacteria;Marinimicrobia (SAR406 clade);
AH-259-E17	1 (cat 2)	3	Bacteria;Proteobacteria;Alphaproteobacteria;
AH-259-E21	1 (cat 2)	0	Bacteria;Proteobacteria;Alphaproteobacteria;
AH-259-F19	1 (cat 2)	12	Bacteria;Acidobacteria;
AH-259-G16	1 (cat 2)	0	Bacteria;Gemmatimonadetes;Gemmatimonadetes;
AH-259-G22	1 (cat 2)	0	Bacteria;Proteobacteria;
AH-259-G23	1 (cat 2)	5	Bacteria;Nitrospirae;
AH-259-H24	1 (cat 2)	0	Bacteria;Proteobacteria;
AH-259-I10	1 (cat 2)	7	Bacteria;Proteobacteria;Alphaproteobacteria;
AH-259-I21	1 (cat 2)	14	Bacteria;
AH-259-J05	1 (cat 2) *	16	Bacteria;Gemmatimonadetes;Gemmatimonadetes;Gemmatimonadales; Gemmatimonadaceae;uncultured;
AH-259-J07	1 (cat 2)	0	Bacteria;Chloroflexi;Dehalococcoidia;S085;
AH-259-J09	1 (cat 2)	0	Bacteria;Proteobacteria;
AH-259-J23	1 (cat 2) *	23	Bacteria;
AH-259-K16	1 (cat 2)	5	Bacteria;Acidobacteria;Subgroup 21;
AH-259-K17	1 (cat 2)	12	Bacteria;Proteobacteria;Alphaproteobacteria
AH-259-L10	1 (cat 2)	16	Bacteria;Acidobacteria;
AH-259-L11	1 (cat 2)	4	Bacteria;Marinimicrobia (SAR406 clade);
AH-259-M11	1 (cat 2)	0	Bacteria;Nitrospirae;Nitrospira;Nitrospirales;Nitrospiraceae;Nitrospira;
AH-259-M16	1 (cat 2) *	10	Bacteria;Proteobacteria;Gammaproteobacteria;Oceanospirillales; Halomonadaceae;Halomonas;
AH-259-M20	1 (cat 2)	20	Bacteria;Marinimicrobia;
AH-259-N05	1 (cat 2)	0	Bacteria;Acidobacteria;Subgroup 26;
AH-259-N11	1 (cat 2)	8	Bacteria;Proteobacteria;Alphaproteobacteria;
AH-259-O07	1 (cat 2)	26	Bacteria;Dadabacteria;Dadabacteriia;Dadabacteriales;
AH-259-O22	3 (cat 2)	8	Bacteria;Marinimicrobia;
AH-259-P04	1 (cat 2)	0	Bacteria;Proteobacteria;
AH-259-P07	1 (cat 2) *	8	Bacteria;Proteobacteria;Alphaproteobacteria;
AH-259-P10	1 (cat 1)	4	Bacteria;Proteobacteria;
AH-259-P19	2 (cat 2)	8	Bacteria;Proteobacteria;Alphaproteobacteria;

## Sheet: Metagenome metal + alkane genes
Table S4. Metal and alkane cycling genes in sediment and crustal metagenomes. S, sediment; C, crust sample. Protein calls were based on IMG and Prokka annotations. CDS for protein subunits counted individually.
Metal	Key gene(s)	S:69A-4R1-5.41	C:69A-9R2-14.61	C:70C-3R1-3.55	C:68B-1R1-1.44
Mercury	alkylmercury lyase	3	0	1	0
	MerC mercury resistance protein	1	0	2	0
	Mercuric reductase	5	3	2	3
	mercuric ion transport protein	5	0	4	2
	mercuric ion binding protein	2	0	3	0
Arsenic	Na+/H+ antiporter NhaD/arsenite permease	2	0	2	1
	Arsenite-transporting ATPase	24	0	8	2
	ACR3 family arsenite efflux pump ArsB	1	0	1	0
	Arsenite oxidase	9	0	0	0
	Arenate reductase	3	2	5	3
misc.	divalent metal cation (Fe/Co/Zn/Cd) transporter	5	1	4	2
	Cd2+/Zn2+-exporting ATPase	3	1	3	0
	Cu(I)/Ag(I) efflux system membrane protein	11	2	19	8
	cobalt-zinc-cadmium resistance protein CzcA	4	1	5	3
	cobalt-zinc-cadmium efflux system outer membrane protein	6	6	4	3
	magnesium and cobalt transporter	0	0	3	0
	ABC-type nickel/cobalt efflux system permease	0	0	1	0
Alkanes	Propane monooxygenases	0	0	0	1
	Butane monooxygenase	0	0	0	1
	Alkane monooxygenase	0	0	0	0
	Cytochrome P450 (CYP153)	0	0	0	0
	Alkane dioxygenase	0	0	0	0
	long-chain alkane monooxygenase	0	0	0	0
	alkylsuccinate synthase	0	0	0	0
	benzylsuccinate synthase	0	0	0	0

## Sheet: % Mapped Reads to metagenomes
											Relative abundance of MAG reads to metagenomic samples. Only MAGS with greater than 25% estimated completeness are included here.
